# Supplementary material for: Adaptation by copy number variation increases insecticide resistance in the fall armyworm
Source: Commun Biol. 2020 Nov 12;3:664. doi: 10.1038/s42003-020-01382-6 (PMC7661717; doi:10.1038/s42003-020-01382-6)
Supplement: Supplementary file 3 — Figure 1 Source Data File [file 42003_2020_1382_MOESM3_ESM.xlsx]

## Sheet: CNV.partial.plink.eigenval
5.63106
1.60027
0.98224
0.560691
0.492881

## Sheet: CNV.partial.plink.eigenvec
C.1 C.1 -0.31804 -0.00637425 -0.73241 0.0380143 0.178944
C.2 C.2 -0.0709198 0.179096 0.0362002 -0.148793 0.105157
C.3 C.3 -0.10687 0.204599 0.0640841 -0.199651 0.145194
C.4 C.4 -0.110488 0.202878 0.0780751 -0.262048 0.226668
C.5 C.5 -0.115317 -0.023111 0.160078 0.527739 0.207305
C.6 C.6 -0.117028 0.207934 0.11154 -0.130087 0.0972466
C.7 C.7 -0.436027 -0.75589 0.23213 -0.326146 -0.0125192
C.8 C.8 -0.117842 0.0227057 0.138809 0.507536 0.192651
C.9 C.9 -0.109773 0.185039 0.0826519 -0.0984277 0.20587
PR12 PR12 0.173012 -0.0588931 -0.0142296 -0.0126708 -0.0139093
PR14 PR14 0.033626 -0.184513 -0.392398 0.0512586 0.0719983
PR15 PR15 0.173728 -0.0602745 -0.0213255 -0.0111537 -0.0204864
PR16 PR16 0.181111 -0.0535213 -0.0204269 0.00293813 0.00884982
PR18 PR18 0.173157 -0.061663 -0.0148359 0.0203918 -0.00319486
PR19 PR19 0.177222 -0.0593812 -0.0134913 -0.00712514 -0.0193399
PR1 PR1 0.173199 -0.0653475 -0.00377762 -0.046995 -0.0106186
PR27 PR27 0.18841 -0.0467731 -0.009178 -0.0292746 -0.0169647
PR29 PR29 0.17351 -0.0456018 -0.00136531 -0.0501857 -0.0125597
PR30 PR30 0.189654 -0.0489231 0.00640672 -0.00723207 -0.0323476
PR31 PR31 0.190974 -0.0433228 0.000485454 -0.0260825 0.0268261
PR32 PR32 0.1741 -0.0566328 -0.00685365 -0.00201534 0.0339803
PR33 PR33 0.188421 -0.0478767 -0.00238805 -0.0282412 -0.0072216
PR35 PR35 0.190774 -0.0471765 0.00187119 -0.027692 -0.0570047
PR5 PR5 0.176603 -0.0495619 -0.0218344 0.00409033 -0.0085833
R.2 R.2 -0.181825 -0.134438 0.164983 0.253237 0.0272295
R.3 R.3 -0.223569 0.0856294 -0.309083 0.0957095 -0.440339
R.4 R.4 -0.122655 0.10519 0.147787 0.132439 0.0156037
R.5 R.5 -0.117877 0.205406 0.0865828 -0.119374 0.151661
R.7 R.7 -0.153851 0.0539746 0.120534 0.184942 -0.46597
R.8 R.8 -0.0961393 0.211226 0.102003 -0.0809515 -0.551107
R.9 R.9 -0.159282 0.185598 0.0293764 -0.204149 -0.0230182

## Sheet: popinfo.txt
FID	strain	Hiseq	pop
C.1	C	Hiseq2500	MS
C.2	C	Hiseq2500	MS
C.3	C	Hiseq2500	MS
C.4	C	Hiseq2500	MS
C.5	C	Hiseq2500	MS
C.6	C	Hiseq2500	MS
C.7	C	Hiseq2500	MS
C.8	C	Hiseq2500	MS
C.9	C	Hiseq2500	MS
G_1.1	R	Hiseq4000	GL
G_1.2	R	Hiseq4000	GL
G_2.2	R	Hiseq4000	GL
G_2.3	R	Hiseq4000	GL
PR1	C	Hiseq2500	PR
PR12	C	Hiseq4000	PR
PR14	R	Hiseq2500	PR
PR15	C	Hiseq4000	PR
PR16	C	Hiseq4000	PR
PR18	C	Hiseq4000	PR
PR19	C	Hiseq4000	PR
PR27	R	Hiseq2500	PR
PR29	C	Hiseq2500	PR
PR30	R	Hiseq2500	PR
PR31	C	Hiseq2500	PR
PR32	C	Hiseq4000	PR
PR33	C	Hiseq2500	PR
PR35	R	Hiseq2500	PR
PR5	C	Hiseq4000	PR
R.2	R	Hiseq2500	MS
R.3	R	Hiseq2500	MS
R.4	R	Hiseq2500	MS
R.5	R	Hiseq2500	MS
R.6	R	Hiseq2500	MS
R.7	R	Hiseq2500	MS
R.8	R	Hiseq2500	MS
R.9	R	Hiseq2500	MS

## Sheet: SNP.plink.eigenval
1.47371
1.31965
1.23696
1.21477
1.20932

## Sheet: SNP.plink.eigenvec
C.1 C.1 0.0472761 0.0219844 0.0894522 0.0137728 -0.00226003
C.2 C.2 0.0636217 -0.0114929 0.473999 -0.789126 -0.215044
C.3 C.3 0.0506356 0.00492672 0.13763 0.0135937 0.0106296
C.4 C.4 0.0502183 0.0178805 0.0920533 0.0336917 0.00196328
C.5 C.5 0.0587404 -0.000711829 0.400641 0.568333 -0.501841
C.6 C.6 0.0574828 0.0202539 0.152327 0.055269 -0.0251123
C.7 C.7 0.0466016 0.0183332 0.0692499 0.0259685 0.00857401
C.8 C.8 0.0493286 0.0217621 0.0941495 0.00942841 -0.0031378
C.9 C.9 0.0567193 0.0259186 0.171766 0.134267 -0.0839707
PR1 PR1 0.0590935 0.0783752 -0.101804 -0.0117167 -0.00529165
PR12 PR12 0.061617 0.0805946 -0.108314 -0.0136858 -0.00290984
PR14 PR14 0.0540572 0.0718484 -0.100915 -0.0105726 -0.00194135
PR15 PR15 0.0599989 0.080232 -0.10472 -0.0173479 -0.00934495
PR16 PR16 0.0615306 0.0827447 -0.105597 -0.0124514 -0.00685222
PR18 PR18 0.134474 0.224002 -0.43805 -0.0608781 -0.0304044
PR19 PR19 0.0604058 0.0738431 -0.0961151 -0.0125008 -0.00697716
PR27 PR27 0.0519554 0.0660514 -0.0977535 -0.00900145 -0.000726512
PR29 PR29 0.0548046 0.0721864 -0.0926927 -0.0115463 -0.00491209
PR30 PR30 0.0521934 0.0706702 -0.0990425 -0.0108416 0.000763869
PR31 PR31 0.0565147 0.0731574 -0.093843 -0.0136709 -0.00763242
PR32 PR32 0.0535878 0.0627426 -0.0725931 -0.00908615 -0.00569823
PR33 PR33 0.0587114 0.0708259 -0.094649 -0.0124841 -0.00733915
PR35 PR35 0.0532473 0.0681038 -0.0950264 -0.0107507 -0.00091387
PR5 PR5 0.0580994 0.0777623 -0.107039 -0.0157469 -0.00652579
R.2 R.2 0.0758309 -0.673399 -0.154421 -0.0162943 -0.0249323
R.3 R.3 -0.541801 -0.00147672 -0.0271105 -0.00753428 -0.0114398
R.4 R.4 0.0372827 -0.0215006 0.195561 0.0785672 0.181387
R.5 R.5 0.0740961 -0.645322 -0.149768 -0.00771605 -0.0244974
R.7 R.7 -0.542831 -0.00226736 -0.0281564 -0.00792558 -0.0133816
R.8 R.8 -0.554986 -0.00669428 -0.0244633 -0.00755664 -0.0114652
R.9 R.9 0.0414938 -0.0213345 0.315244 0.135544 0.811233

## Sheet: Rscript
library('ggplot2')
library(gridExtra)
library(grid)
pop.info=read.table('/home/kiwoong/Projects/sfrugi_adaptiveSV/PopGen/popinfo.txt',header=T)
v.cnv.partial=read.table('/home/kiwoong/Projects/sfrugi_adaptiveSV/PopGen/PCA/CNV.partial.plink.eigenvec')
p.cnv.partial=read.table('/home/kiwoong/Projects/sfrugi_adaptiveSV/PopGen/PCA/CNV.partial.plink.eigenval')
colnames(v.cnv.partial)[c(1,3,4)]=c('FID',"PC1","PC2")
v.cnv.partial=merge(v.cnv.partial,pop.info,by="FID")
v.snp=read.table('/home/kiwoong/Projects/sfrugi_adaptiveSV/PopGen/PCA/SNP.plink.eigenvec')
p.snp=read.table('/home/kiwoong/Projects/sfrugi_adaptiveSV/PopGen/PCA/SNP.plink.eigenval')
colnames(v.snp)[c(1,3,4)]=c('FID',"PC1","PC2")
v.snp=merge(v.snp,pop.info,by="FID")
f1=ggplot(v.snp,aes(x=PC1,y=PC2,shape=strain,colour=pop))+geom_point(size=0.9)+xlab(paste('PC1, ',format(p.snp$V1[1]*100/sum(p.snp$V1),digits=4),'%',sep=''))+ylab(paste('PC2, ',format(p.snp$V1[2]*100/sum(p.snp$V1),digits=4),'%',sep=''))+theme_bw()+ggtitle("SNP") + theme(plot.title = element_text(hjust = 0.5))
f2=ggplot(v.cnv.partial,aes(x=PC1,y=PC2,shape=strain,colour=pop))+geom_point(size=0.9)+xlab(paste('PC1, ',format(p.cnv.partial$V1[1]*100/sum(p.cnv.partial$V1),digits=4),'%',sep=''))+ylab(paste('PC2, ',format(p.cnv.partial$V1[2]*100/sum(p.cnv.partial$V1),digits=4),'%',sep=''))+theme_bw()+ggtitle("CNV")+ theme(plot.title = element_text(hjust = 0.5))
vplayout <- function(x, y) viewport(layout.pos.row = x, layout.pos.col = y)
pdf('/home/kiwoong/Dropbox/papers/sfrugi_adaptivesv/figures/F1.pdf',width=12/1.3,height=5/1.3)
grid.newpage()
pushViewport(viewport(layout = grid.layout(1, 2)))
print(f1, vp = vplayout(1,1))
print(f2, vp = vplayout(1,2))
dev.off()
