# Supplementary material for: Adaptation by copy number variation increases insecticide resistance in the fall armyworm
Source: Commun Biol. 2020 Nov 12;3:664. doi: 10.1038/s42003-020-01382-6 (PMC7661717; doi:10.1038/s42003-020-01382-6)
Supplement: Supplementary file 4 — Figure 2 Source Data File [file 42003_2020_1382_MOESM4_ESM.xlsx]

## Sheet: Rscript
library("ggplot2")
output='/home/kiwoong/Dropbox/papers/sfrugi_adaptivesv/figures/F2.pdf'
v=read.table('/home/kiwoong/Projects/sfrugi_adaptiveSV/CNV/HighDiff/Allele_diff.txt',header=T)
vm=v[c(1,2,3,4)]
vp=v[c(1,2,3,5)]
colnames(vm)[4]='allele.frequency'
colnames(vp)[4]='allele.frequency'
vm$population='Mississippi'
vp$population='Puerto-Rico'
vs=rbind(vm,vp)
vs[1]=c("Scaffold125
1,609,401-1,610,400","Scaffold125
1,609,401-1,610,400","Scaffold125
1,609,401-1,610,400","Scaffold16
2,652,401-2,653,400","Scaffold16
2,652,401-2,653,400","Scaffold16
2,652,401-2,653,400","Scaffold17
13,729,801-13,880,800","Scaffold17
13,729,801-13,880,800","Scaffold24
7,733,801-7,735,000","Scaffold24
7,733,801-7,735,000","Scaffold24
7,733,801-7,735,000","Scaffold33
7,378,601-7,379,600","Scaffold33
7,378,601-7,379,600","Scaffold33
7,378,601-7,379,600","Scaffold33
12,794,401-12,795,400","Scaffold33
12,794,401-12,795,400","Scaffold68
6,728,001-6,729,000","Scaffold68
6,728,001-6,729,000","Scaffold68
6,728,001-6,729,000","Scaffold125
1,609,401-1,610,400","Scaffold125
1,609,401-1,610,400","Scaffold125
1,609,401-1,610,400","Scaffold16
2,652,401-2,653,400","Scaffold16
2,652,401-2,653,400","Scaffold16
2,652,401-2,653,400","Scaffold17
13,729,801-13,880,800","Scaffold17
13,729,801-13,880,800","Scaffold24
7,733,801-7,735,000","Scaffold24
7,733,801-7,735,000","Scaffold24
7,733,801-7,735,000","Scaffold33
7,378,601-7,379,600","Scaffold33
7,378,601-7,379,600","Scaffold33
7,378,601-7,379,600","Scaffold33
12,794,401-12,795,400","Scaffold33
12,794,401-12,795,400","Scaffold68
6,728,001-6,729,000","Scaffold68
6,728,001-6,729,000","Scaffold68
6,728,001-6,729,000")
vs$coor=factor(vs$coor,levels= unique(vs$coor)[c(2,3,4,5,6,7,1)])
p=ggplot(vs,aes(x=copynumber,y=allele.frequency,fill=population))+geom_bar(stat="identity",position='dodge')+facet_grid(.~coor)+xlab(NULL)+theme_bw()+ggtitle('A')+ theme(plot.title = element_text(size=20),strip.background=element_rect(fill="white"))+ylab("allele frequency")
pdf(output,width=12.5,height=3.8)
p
dev.off()

## Sheet: Allele_diff.txt
coor	cnv	copynumber	Mississippi	Puerto-Rico
Scaffold_125:1609401-1610400	1	CN1	6	0
Scaffold_125:1609401-1610400	1	CN2	28	0
Scaffold_125:1609401-1610400	1	CNH	0	30
Scaffold_16:2652401-2653400	2	CN1	0	3
Scaffold_16:2652401-2653400	2	CN2	1	26
Scaffold_16:2652401-2653400	2	CNH	33	1
Scaffold_17:13729801-13880800	3	CN1	28	0
Scaffold_17:13729801-13880800	3	CN2	6	30
Scaffold_24:7733801-7735000	4	CN1	1	0
Scaffold_24:7733801-7735000	4	CN2	29	0
Scaffold_24:7733801-7735000	4	CNH	4	30
Scaffold_33:7378601-7379600	5	CN1	0	30
Scaffold_33:7378601-7379600	5	CN2	31	0
Scaffold_33:7378601-7379600	5	CNH	3	0
Scaffold_33:12794401-12795400	6	CN0	1	26
Scaffold_33:12794401-12795400	6	CN1	33	4
Scaffold_68:6728001-6729000	7	CN1	0	26
Scaffold_68:6728001-6729000	7	CN2	2	4
Scaffold_68:6728001-6729000	7	CNH	32	0
