# Supplementary material for: Adaptation by copy number variation increases insecticide resistance in the fall armyworm
Source: Commun Biol. 2020 Nov 12;3:664. doi: 10.1038/s42003-020-01382-6 (PMC7661717; doi:10.1038/s42003-020-01382-6)
Supplement: Supplementary file 5 — Figure 3 Source Data File [file 42003_2020_1382_MOESM5_ESM.xlsx]

## Sheet: Rscript
library("ggplot2")
FileOut='/home/kiwoong/Dropbox/papers/sfrugi_adaptivesv/figures/F4.pdf';
v=read.table('/home/kiwoong/Projects/sfrugi_adaptiveSV/CNV/OGS/FS.test',header=T,sep="\t")
inter=c('ESTERASES','GST','OXID. STRESS','P450','UGT')
res=data.frame()
for (i in inter)
{
vss=subset(v,CATE==i)
cnv=with(vss,f.CNV/(f.CNV+nf.CNV))
snv=with(vss,f.nonCNV/(f.nonCNV+nf.nonCNV))
D1=data.frame(cate=i,prop=cnv,category="CNV",p=format(vss$adj.p,digits=2))
D2=data.frame(cate=i,prop=snv,category="non-CNV",p=NA)
D=rbind(D1,D2)
res=rbind(res,D)
}
res$cate=factor(res$cate,levels=unique(res$cate)[c(1,2,3,5,4)])
p=ggplot(res,aes(x=cate,y=prop,fill=category))+geom_bar(stat='identity',position="dodge")+ylab("proportion")+xlab(NULL)+theme_bw()+geom_text(aes(y=0.029,label=res$p))
#+ggtitle('A')+ theme(plot.title = element_text(size=25))
pdf(FileOut,width=8,height=5)
p
dev.off()

## Sheet: Sheet2
CATE	f.CNV	f.nonCNV	nf.CNV	nf.nonCNV	odd.ratio	p	adj.p
ESTERASES	56	38	10849	10876	1.47732	0.0388275	0.0647124
GST	21	11	10884	10903	1.91236	0.0547025	0.0683781
OXID. STRESS	303	228	10602	10686	1.33945	0.000546503	0.00273251
P450	69	59	10836	10855	1.17153	0.21118	0.21118
UGT	25	9	10880	10905	2.78419	0.00446315	0.0111579
