# Supplementary material for: Adaptation by copy number variation increases insecticide resistance in the fall armyworm
Source: Commun Biol. 2020 Nov 12;3:664. doi: 10.1038/s42003-020-01382-6 (PMC7661717; doi:10.1038/s42003-020-01382-6)
Supplement: Supplementary file 6 — Figure 4a Source Data File [file 42003_2020_1382_MOESM6_ESM.xlsx]

## Sheet: Rscript
library(grid)
library(gridExtra)
library(ggplot2)
library(ggridges)
FileOut='/home/kiwoong/Dropbox/papers/sfrugi_adaptivesv/CommunicationsBiology/final_2/figure/F4a.pdf';
v.snp=read.table("/media/kiwoong/8b812224-6abf-42c2-bccd-002032c3aec1/sfrugi_adaptiveSV/SFS_full/SFS.SNP.txt")
v.cnv=read.table("/media/kiwoong/8b812224-6abf-42c2-bccd-002032c3aec1/sfrugi_adaptiveSV/SFS_full/SFS.CNV.all.txt")
v.snp.bg=subset(v.snp,V1!='boot')
v.cnv.bg=subset(v.cnv,V1!='boot')
p1=ggplot(subset(v.cnv,V1=='boot'),aes(x=V2,y=V3))+geom_point(size=.005)+geom_line(data=v.cnv.bg,aes(x=V2,y=V3),col=2,group = 1,size=.3)+theme_bw()+xlab("Folded Site Frequency Spectrum")+ylab("Count")+ggtitle("CNV")+ylab('Frequency') + theme(plot.title = element_text(hjust = 0.5))
p2=ggplot(subset(v.snp,V1=='boot'),aes(x=V2,y=V3))+geom_point(size=.005)+geom_line(data=v.snp.bg,aes(x=V2,y=V3),col=2,group = 1,size=.3)+theme_bw()+xlab("Folded Site Frequency Spectrum")+ylab("Count")+ggtitle("SNP")+ylab(NULL) + theme(plot.title = element_text(hjust = 0.5))
vplayout <- function(x, y) viewport(layout.pos.row = x, layout.pos.col = y)
pdf(FileOut,width=8,height=4)
grid.newpage()
pushViewport(viewport(layout = grid.layout(1, 2)))
print(p1, vp = vplayout(1,1))
print(p2, vp = vplayout(1,2))
dev.off()

## Sheet: SFS.SNP.txt
bg	1	6306437
bg	2	2304914
bg	3	1060336
bg	4	647757
bg	5	412005
bg	6	315528
bg	7	227296
bg	8	194232
bg	9	151025
bg	10	134500
bg	11	110371
bg	12	102557
bg	13	86392
bg	14	82569
bg	15	71622
bg	16	69335
bg	17	61778
bg	18	60729
bg	19	55334
bg	20	54696
bg	21	50009
bg	22	49483
bg	23	46243
bg	24	46763
bg	25	44049
bg	26	44084
bg	27	42115
bg	28	42628
bg	29	40784
bg	30	41681
bg	31	40412
bg	32	20964
boot	1	6291329
boot	2	2299071
boot	3	1054669
boot	4	646017
boot	5	411273
boot	6	314339
boot	7	226610
boot	8	194081
boot	9	150759
boot	10	134234
boot	11	110780
boot	12	102344
boot	13	85205
boot	14	82566
boot	15	71220
boot	16	69401
boot	17	61515
boot	18	60165
boot	19	55023
boot	20	54481
boot	21	50262
boot	22	49059
boot	23	46520
boot	24	46585
boot	25	44027
boot	26	43935
boot	27	41559
boot	28	42513
boot	29	40487
boot	30	41456
boot	31	40337
boot	32	20854
boot	1	6319846
boot	2	2305830
boot	3	1059707
boot	4	645256
boot	5	410817
boot	6	315719
boot	7	227820
boot	8	193523
boot	9	151112
boot	10	134319
boot	11	110816
boot	12	102409
boot	13	87111
boot	14	82736
boot	15	71863
boot	16	69208
boot	17	61607
boot	18	60773
boot	19	55480
boot	20	54272
boot	21	50437
boot	22	50125
boot	23	46114
boot	24	46986
boot	25	44074
boot	26	44271
boot	27	42163
boot	28	42648
boot	29	40784
boot	30	41034
boot	31	40478
boot	32	20905
boot	1	6348698
boot	2	2314264
boot	3	1066552
boot	4	651031
boot	5	412441
boot	6	316670
boot	7	229538
boot	8	195673
boot	9	152716
boot	10	135249
boot	11	111266
boot	12	103148
boot	13	86950
boot	14	82964
boot	15	72024
boot	16	70099
boot	17	62215
boot	18	61124
boot	19	55474
boot	20	54506
boot	21	50470
boot	22	49303
boot	23	46614
boot	24	47087
boot	25	44620
boot	26	44409
boot	27	42933
boot	28	43109
boot	29	41266
boot	30	42274
boot	31	40410
boot	32	21521
boot	1	6327093
boot	2	2314575
boot	3	1061985
boot	4	650554
boot	5	412385
boot	6	316959
boot	7	227469
boot	8	195113
boot	9	151290
boot	10	134425
boot	11	110206
boot	12	102874
boot	13	86375
boot	14	81944
boot	15	72067
boot	16	69170
boot	17	62014
boot	18	60613
boot	19	55098
boot	20	54421
boot	21	49578
boot	22	49103
boot	23	46025
boot	24	46931
boot	25	43838
boot	26	43918
boot	27	41961
boot	28	42757
boot	29	40738
boot	30	41440
boot	31	40792
boot	32	20895
boot	1	6290582
boot	2	2295765
boot	3	1058139
boot	4	645917
boot	5	410873
boot	6	312975
boot	7	226639
boot	8	192912
boot	9	150067
boot	10	134386
boot	11	110390
boot	12	102202
boot	13	86365
boot	14	82251
boot	15	71706
boot	16	68927
boot	17	61728
boot	18	60448
boot	19	55170
boot	20	54639
boot	21	50213
boot	22	49382
boot	23	46356
boot	24	46748
boot	25	43698
boot	26	44051
boot	27	41790
boot	28	42685
boot	29	40744
boot	30	41566
boot	31	40400
boot	32	21092
boot	1	6303443
boot	2	2302124
boot	3	1056720
boot	4	645715
boot	5	410310
boot	6	313987
boot	7	225467
boot	8	193271
boot	9	150830
boot	10	134221
boot	11	110613
boot	12	102184
boot	13	85815
boot	14	82593
boot	15	72008
boot	16	69435
boot	17	61958
boot	18	61642
boot	19	55239
boot	20	54785
boot	21	50449
boot	22	49761
boot	23	46202
boot	24	46331
boot	25	44091
boot	26	43721
boot	27	42179
boot	28	42724
boot	29	40385
boot	30	41584
boot	31	40439
boot	32	20972
boot	1	6325445
boot	2	2305670
boot	3	1064815
boot	4	649710
boot	5	414657
boot	6	315873
boot	7	228790
boot	8	195056
boot	9	151578
boot	10	134384
boot	11	110270
boot	12	103050
boot	13	87072
boot	14	82304
boot	15	71391
boot	16	69772
boot	17	61584
boot	18	60628
boot	19	55407
boot	20	54712
boot	21	50222
boot	22	49503
boot	23	46170
boot	24	46772
boot	25	43939
boot	26	43988
boot	27	42303
boot	28	42745
boot	29	40388
boot	30	41435
boot	31	40427
boot	32	21124
boot	1	6312154
boot	2	2304779
boot	3	1060149
boot	4	647206
boot	5	412234
boot	6	315416
boot	7	226316
boot	8	193252
boot	9	150680
boot	10	134159
boot	11	110626
boot	12	102432
boot	13	86017
boot	14	82439
boot	15	70937
boot	16	69120
boot	17	62074
boot	18	60427
boot	19	55274
boot	20	54058
boot	21	49740
boot	22	48955
boot	23	45684
boot	24	46507
boot	25	44178
boot	26	44158
boot	27	42151
boot	28	42402
boot	29	40771
boot	30	41440
boot	31	40204
boot	32	21136
boot	1	6358798
boot	2	2326963
boot	3	1074872
boot	4	653904
boot	5	417382
boot	6	319197
boot	7	230048
boot	8	196575
boot	9	153532
boot	10	136417
boot	11	112390
boot	12	104438
boot	13	87602
boot	14	83824
boot	15	72847
boot	16	69763
boot	17	62094
boot	18	61377
boot	19	56266
boot	20	55220
boot	21	51236
boot	22	50401
boot	23	46859
boot	24	48094
boot	25	44812
boot	26	44645
boot	27	42778
boot	28	43218
boot	29	41477
boot	30	42160
boot	31	40796
boot	32	21233
boot	1	6342088
boot	2	2325386
boot	3	1066020
boot	4	653073
boot	5	414660
boot	6	318382
boot	7	229532
boot	8	195567
boot	9	152898
boot	10	135680
boot	11	110991
boot	12	103468
boot	13	87037
boot	14	83756
boot	15	71763
boot	16	69834
boot	17	62419
boot	18	60827
boot	19	55724
boot	20	54835
boot	21	50329
boot	22	49654
boot	23	46511
boot	24	47118
boot	25	44482
boot	26	44516
boot	27	42251
boot	28	43058
boot	29	40760
boot	30	41697
boot	31	40644
boot	32	21305
boot	1	6321078
boot	2	2312864
boot	3	1061298
boot	4	648823
boot	5	412803
boot	6	317468
boot	7	228723
boot	8	195315
boot	9	151069
boot	10	136122
boot	11	111002
boot	12	103134
boot	13	86751
boot	14	83459
boot	15	71432
boot	16	69771
boot	17	62764
boot	18	61416
boot	19	55655
boot	20	54879
boot	21	50107
boot	22	49726
boot	23	46875
boot	24	47191
boot	25	44367
boot	26	44537
boot	27	42741
boot	28	42901
boot	29	41409
boot	30	41898
boot	31	40556
boot	32	21220
boot	1	6295735
boot	2	2304004
boot	3	1061831
boot	4	649522
boot	5	412432
boot	6	316307
boot	7	227684
boot	8	194426
boot	9	150276
boot	10	134871
boot	11	110408
boot	12	102375
boot	13	86024
boot	14	82432
boot	15	71322
boot	16	69610
boot	17	61507
boot	18	60591
boot	19	55422
boot	20	54247
boot	21	49728
boot	22	49184
boot	23	46245
boot	24	46888
boot	25	43914
boot	26	44462
boot	27	41629
boot	28	42411
boot	29	40217
boot	30	40997
boot	31	39899
boot	32	20896
boot	1	6310304
boot	2	2303305
boot	3	1060318
boot	4	646476
boot	5	410957
boot	6	315559
boot	7	227268
boot	8	193452
boot	9	150454
boot	10	134429
boot	11	110317
boot	12	102360
boot	13	86565
boot	14	82441
boot	15	72694
boot	16	69623
boot	17	62095
boot	18	60731
boot	19	55486
boot	20	54871
boot	21	50136
boot	22	49690
boot	23	46354
boot	24	46817
boot	25	44214
boot	26	44309
boot	27	42565
boot	28	42829
boot	29	40859
boot	30	41854
boot	31	40456
boot	32	21382
boot	1	6286955
boot	2	2289616
boot	3	1054988
boot	4	643550
boot	5	410339
boot	6	313028
boot	7	225726
boot	8	192566
boot	9	149998
boot	10	133152
boot	11	109547
boot	12	101782
boot	13	85969
boot	14	82169
boot	15	71903
boot	16	69119
boot	17	61361
boot	18	60353
boot	19	54902
boot	20	54080
boot	21	49523
boot	22	49062
boot	23	46004
boot	24	46598
boot	25	44124
boot	26	44031
boot	27	42140
boot	28	42097
boot	29	40749
boot	30	41206
boot	31	39827
boot	32	20489
boot	1	6239828
boot	2	2288593
boot	3	1049793
boot	4	643737
boot	5	408941
boot	6	313168
boot	7	226306
boot	8	194074
boot	9	149314
boot	10	132664
boot	11	109293
boot	12	100752
boot	13	86146
boot	14	81280
boot	15	71092
boot	16	69015
boot	17	61732
boot	18	60732
boot	19	54846
boot	20	54338
boot	21	50022
boot	22	49126
boot	23	46073
boot	24	46199
boot	25	43719
boot	26	44021
boot	27	41575
boot	28	42213
boot	29	40617
boot	30	41452
boot	31	40129
boot	32	20663
boot	1	6319822
boot	2	2301769
boot	3	1060172
boot	4	647668
boot	5	414063
boot	6	315082
boot	7	227714
boot	8	194475
boot	9	150825
boot	10	134800
boot	11	110212
boot	12	102039
boot	13	86308
boot	14	81778
boot	15	71346
boot	16	68394
boot	17	61796
boot	18	60772
boot	19	55934
boot	20	55135
boot	21	50032
boot	22	49814
boot	23	46158
boot	24	46790
boot	25	44100
boot	26	44010
boot	27	42350
boot	28	42947
boot	29	40638
boot	30	41538
boot	31	40632
boot	32	20861
boot	1	6292497
boot	2	2296222
boot	3	1061146
boot	4	646552
boot	5	412283
boot	6	314492
boot	7	227198
boot	8	194089
boot	9	151013
boot	10	133429
boot	11	110487
boot	12	102337
boot	13	85812
boot	14	82470
boot	15	71639
boot	16	69139
boot	17	61328
boot	18	60638
boot	19	55845
boot	20	54983
boot	21	50797
boot	22	49449
boot	23	46360
boot	24	46787
boot	25	44043
boot	26	44300
boot	27	41979
boot	28	42237
boot	29	40841
boot	30	41457
boot	31	39974
boot	32	20897
boot	1	6279548
boot	2	2298169
boot	3	1056208
boot	4	646757
boot	5	411464
boot	6	313754
boot	7	227054
boot	8	193832
boot	9	151079
boot	10	134416
boot	11	109426
boot	12	101856
boot	13	86691
boot	14	82986
boot	15	71967
boot	16	69129
boot	17	61305
boot	18	60786
boot	19	55825
boot	20	54466
boot	21	50289
boot	22	49393
boot	23	46720
boot	24	46869
boot	25	43931
boot	26	44205
boot	27	42273
boot	28	42946
boot	29	41128
boot	30	41736
boot	31	40501
boot	32	20872
boot	1	6291562
boot	2	2297503
boot	3	1058398
boot	4	645404
boot	5	411464
boot	6	316009
boot	7	226000
boot	8	193257
boot	9	149897
boot	10	133880
boot	11	110584
boot	12	102081
boot	13	86078
boot	14	82552
boot	15	71008
boot	16	69672
boot	17	61280
boot	18	60047
boot	19	55053
boot	20	54463
boot	21	49893
boot	22	49349
boot	23	46089
boot	24	46746
boot	25	44024
boot	26	43758
boot	27	41664
boot	28	42216
boot	29	40411
boot	30	41702
boot	31	40038
boot	32	20788
boot	1	6264354
boot	2	2294611
boot	3	1056265
boot	4	644845
boot	5	410774
boot	6	314923
boot	7	225754
boot	8	193671
boot	9	151102
boot	10	133568
boot	11	109616
boot	12	102136
boot	13	85847
boot	14	82160
boot	15	71593
boot	16	69202
boot	17	61306
boot	18	60480
boot	19	54806
boot	20	54055
boot	21	49815
boot	22	49222
boot	23	45850
boot	24	46672
boot	25	44080
boot	26	43713
boot	27	41845
boot	28	42067
boot	29	40621
boot	30	41797
boot	31	39536
boot	32	20963
boot	1	6321629
boot	2	2315889
boot	3	1065530
boot	4	649716
boot	5	414264
boot	6	316284
boot	7	229124
boot	8	195824
boot	9	151585
boot	10	135000
boot	11	111610
boot	12	103945
boot	13	87046
boot	14	83037
boot	15	71886
boot	16	70271
boot	17	62145
boot	18	61273
boot	19	56150
boot	20	55246
boot	21	50244
boot	22	49878
boot	23	46532
boot	24	47692
boot	25	44416
boot	26	44194
boot	27	42330
boot	28	42964
boot	29	41112
boot	30	41964
boot	31	40730
boot	32	21197
boot	1	6283581
boot	2	2298157
boot	3	1055025
boot	4	646193
boot	5	410423
boot	6	314701
boot	7	225786
boot	8	193795
boot	9	148980
boot	10	134128
boot	11	109506
boot	12	101572
boot	13	85967
boot	14	81433
boot	15	71374
boot	16	68860
boot	17	61812
boot	18	60243
boot	19	54611
boot	20	54429
boot	21	49942
boot	22	48996
boot	23	45782
boot	24	46401
boot	25	43949
boot	26	43798
boot	27	42059
boot	28	42103
boot	29	40690
boot	30	41471
boot	31	40310
boot	32	20585
boot	1	6275844
boot	2	2292109
boot	3	1053846
boot	4	644687
boot	5	410568
boot	6	314144
boot	7	224659
boot	8	193532
boot	9	150677
boot	10	134130
boot	11	109522
boot	12	101375
boot	13	86665
boot	14	82771
boot	15	71179
boot	16	68659
boot	17	61711
boot	18	60816
boot	19	55168
boot	20	54093
boot	21	49043
boot	22	49738
boot	23	45942
boot	24	46921
boot	25	43915
boot	26	43890
boot	27	42054
boot	28	42457
boot	29	40914
boot	30	42010
boot	31	40513
boot	32	20969
boot	1	6330976
boot	2	2305756
boot	3	1062887
boot	4	649276
boot	5	413204
boot	6	316941
boot	7	228323
boot	8	195080
boot	9	152143
boot	10	134931
boot	11	110712
boot	12	102529
boot	13	87035
boot	14	82024
boot	15	71076
boot	16	68650
boot	17	61886
boot	18	60614
boot	19	55329
boot	20	54859
boot	21	49636
boot	22	49395
boot	23	46088
boot	24	46451
boot	25	44009
boot	26	44079
boot	27	42037
boot	28	41895
boot	29	40452
boot	30	41640
boot	31	40171
boot	32	21111
boot	1	6323701
boot	2	2304802
boot	3	1061367
boot	4	647001
boot	5	412521
boot	6	317164
boot	7	228014
boot	8	194466
boot	9	151406
boot	10	135556
boot	11	110769
boot	12	103116
boot	13	86696
boot	14	82405
boot	15	72073
boot	16	69916
boot	17	62517
boot	18	60759
boot	19	55265
boot	20	54889
boot	21	49774
boot	22	49689
boot	23	46097
boot	24	47076
boot	25	44542
boot	26	44157
boot	27	42585
boot	28	42722
boot	29	41144
boot	30	41674
boot	31	40786
boot	32	21146
boot	1	6299446
boot	2	2303037
boot	3	1059211
boot	4	648119
boot	5	411789
boot	6	314855
boot	7	227875
boot	8	194585
boot	9	151087
boot	10	133342
boot	11	109924
boot	12	102173
boot	13	86124
boot	14	82848
boot	15	71398
boot	16	69466
boot	17	61166
boot	18	60646
boot	19	55005
boot	20	54528
boot	21	49918
boot	22	49281
boot	23	46257
boot	24	46798
boot	25	44505
boot	26	44188
boot	27	42272
boot	28	42388
boot	29	40761
boot	30	41281
boot	31	39950
boot	32	20912
boot	1	6327334
boot	2	2309300
boot	3	1062757
boot	4	649644
boot	5	413150
boot	6	316284
boot	7	227017
boot	8	193383
boot	9	151647
boot	10	134949
boot	11	111525
boot	12	103301
boot	13	86747
boot	14	83352
boot	15	72429
boot	16	69473
boot	17	62113
boot	18	61180
boot	19	55795
boot	20	55255
boot	21	50147
boot	22	49641
boot	23	46542
boot	24	46739
boot	25	44673
boot	26	44750
boot	27	42457
boot	28	42991
boot	29	41057
boot	30	42008
boot	31	40764
boot	32	20765
boot	1	6272515
boot	2	2292498
boot	3	1054810
boot	4	646381
boot	5	409904
boot	6	314494
boot	7	226934
boot	8	192799
boot	9	150314
boot	10	135649
boot	11	109962
boot	12	102252
boot	13	86951
boot	14	82612
boot	15	71483
boot	16	69084
boot	17	61858
boot	18	60265
boot	19	54894
boot	20	54356
boot	21	50256
boot	22	49119
boot	23	46394
boot	24	46793
boot	25	44114
boot	26	44462
boot	27	42416
boot	28	42797
boot	29	40947
boot	30	41776
boot	31	40593
boot	32	21072
boot	1	6300404
boot	2	2307683
boot	3	1059863
boot	4	648282
boot	5	411043
boot	6	317034
boot	7	228290
boot	8	194434
boot	9	150658
boot	10	134823
boot	11	111009
boot	12	102698
boot	13	86559
boot	14	82669
boot	15	71972
boot	16	69380
boot	17	61901
boot	18	60924
boot	19	55420
boot	20	55136
boot	21	50362
boot	22	49610
boot	23	46526
boot	24	47214
boot	25	44352
boot	26	44739
boot	27	42534
boot	28	42771
boot	29	41680
boot	30	41689
boot	31	41382
boot	32	20951
boot	1	6302273
boot	2	2300833
boot	3	1059673
boot	4	645408
boot	5	410685
boot	6	313922
boot	7	225267
boot	8	193352
boot	9	151051
boot	10	132905
boot	11	110112
boot	12	102404
boot	13	85992
boot	14	82306
boot	15	71992
boot	16	69465
boot	17	61625
boot	18	60546
boot	19	55553
boot	20	54666
boot	21	49624
boot	22	49499
boot	23	45737
boot	24	46744
boot	25	43769
boot	26	43738
boot	27	41925
boot	28	42473
boot	29	40603
boot	30	41494
boot	31	40374
boot	32	21043
boot	1	6308978
boot	2	2309157
boot	3	1060163
boot	4	647063
boot	5	412361
boot	6	315641
boot	7	226939
boot	8	194168
boot	9	150938
boot	10	134435
boot	11	110259
boot	12	101926
boot	13	85916
boot	14	82254
boot	15	71664
boot	16	68839
boot	17	61547
boot	18	60481
boot	19	55297
boot	20	55038
boot	21	49805
boot	22	49542
boot	23	46119
boot	24	46457
boot	25	43960
boot	26	44333
boot	27	41866
boot	28	42683
boot	29	40475
boot	30	41263
boot	31	40256
boot	32	21044
boot	1	6294677
boot	2	2304541
boot	3	1055932
boot	4	647024
boot	5	410779
boot	6	314801
boot	7	227414
boot	8	194664
boot	9	150675
boot	10	134006
boot	11	109318
boot	12	102391
boot	13	85907
boot	14	81737
boot	15	70853
boot	16	69231
boot	17	61444
boot	18	60671
boot	19	55282
boot	20	54487
boot	21	50136
boot	22	49485
boot	23	46351
boot	24	46688
boot	25	44094
boot	26	44131
boot	27	42315
boot	28	42694
boot	29	40995
boot	30	41656
boot	31	40348
boot	32	21181
boot	1	6304070
boot	2	2306749
boot	3	1060187
boot	4	648607
boot	5	411339
boot	6	315773
boot	7	227477
boot	8	194551
boot	9	150557
boot	10	134414
boot	11	110298
boot	12	101865
boot	13	86165
boot	14	82167
boot	15	71676
boot	16	69220
boot	17	61082
boot	18	60281
boot	19	55141
boot	20	54182
boot	21	49914
boot	22	49585
boot	23	46153
boot	24	46519
boot	25	43652
boot	26	44153
boot	27	42024
boot	28	43183
boot	29	40607
boot	30	41970
boot	31	40390
boot	32	21401
boot	1	6250613
boot	2	2286342
boot	3	1050331
boot	4	642444
boot	5	407868
boot	6	313718
boot	7	225344
boot	8	193653
boot	9	149575
boot	10	133562
boot	11	109480
boot	12	101704
boot	13	85935
boot	14	82281
boot	15	71113
boot	16	69321
boot	17	61187
boot	18	60305
boot	19	54623
boot	20	54403
boot	21	49984
boot	22	49527
boot	23	46393
boot	24	46679
boot	25	43805
boot	26	44168
boot	27	42058
boot	28	42690
boot	29	40951
boot	30	41500
boot	31	39989
boot	32	20998
boot	1	6342005
boot	2	2319027
boot	3	1066829
boot	4	651289
boot	5	415281
boot	6	317318
boot	7	229379
boot	8	195407
boot	9	151813
boot	10	135791
boot	11	111212
boot	12	102947
boot	13	87020
boot	14	82933
boot	15	72468
boot	16	70278
boot	17	61657
boot	18	60561
boot	19	55763
boot	20	54935
boot	21	50776
boot	22	49747
boot	23	46327
boot	24	47007
boot	25	44187
boot	26	43967
boot	27	42345
boot	28	42988
boot	29	40856
boot	30	41639
boot	31	40511
boot	32	21258
boot	1	6349561
boot	2	2321991
boot	3	1068559
boot	4	650386
boot	5	414441
boot	6	315894
boot	7	228514
boot	8	194713
boot	9	150800
boot	10	134469
boot	11	110623
boot	12	102674
boot	13	86855
boot	14	82657
boot	15	71534
boot	16	69358
boot	17	61916
boot	18	60189
boot	19	55664
boot	20	54995
boot	21	49773
boot	22	49234
boot	23	46578
boot	24	46629
boot	25	44507
boot	26	44067
boot	27	42186
boot	28	42467
boot	29	40337
boot	30	41486
boot	31	40601
boot	32	20904
boot	1	6304034
boot	2	2307077
boot	3	1060249
boot	4	648282
boot	5	413005
boot	6	315125
boot	7	228032
boot	8	193986
boot	9	151598
boot	10	134204
boot	11	110271
boot	12	102598
boot	13	86731
boot	14	82694
boot	15	71536
boot	16	69331
boot	17	62209
boot	18	61749
boot	19	55706
boot	20	55252
boot	21	50155
boot	22	49475
boot	23	46211
boot	24	46935
boot	25	43867
boot	26	44465
boot	27	42302
boot	28	42795
boot	29	40387
boot	30	41620
boot	31	41075
boot	32	20896
boot	1	6340062
boot	2	2313606
boot	3	1064719
boot	4	649247
boot	5	412010
boot	6	315742
boot	7	227749
boot	8	193631
boot	9	150630
boot	10	134000
boot	11	109562
boot	12	101781
boot	13	85965
boot	14	82226
boot	15	71639
boot	16	69004
boot	17	61766
boot	18	60400
boot	19	55141
boot	20	54802
boot	21	49946
boot	22	48969
boot	23	46172
boot	24	46643
boot	25	43828
boot	26	43968
boot	27	41759
boot	28	42421
boot	29	41042
boot	30	41716
boot	31	40346
boot	32	20592
boot	1	6274543
boot	2	2295800
boot	3	1055571
boot	4	644100
boot	5	409775
boot	6	314503
boot	7	227509
boot	8	193648
boot	9	150391
boot	10	134616
boot	11	110168
boot	12	102388
boot	13	86142
boot	14	82793
boot	15	71519
boot	16	69552
boot	17	61838
boot	18	60585
boot	19	55446
boot	20	54639
boot	21	49831
boot	22	49638
boot	23	46344
boot	24	46496
boot	25	43653
boot	26	43486
boot	27	41590
boot	28	42162
boot	29	40561
boot	30	41768
boot	31	39976
boot	32	20726
boot	1	6337401
boot	2	2310605
boot	3	1063446
boot	4	649153
boot	5	413232
boot	6	315174
boot	7	227880
boot	8	193993
boot	9	151333
boot	10	134630
boot	11	110379
boot	12	102960
boot	13	86874
boot	14	82767
boot	15	72313
boot	16	68865
boot	17	61195
boot	18	60229
boot	19	55188
boot	20	54462
boot	21	49743
boot	22	49330
boot	23	46817
boot	24	46557
boot	25	43536
boot	26	43844
boot	27	42597
boot	28	42225
boot	29	40871
boot	30	41390
boot	31	40208
boot	32	20709
boot	1	6301162
boot	2	2296840
boot	3	1059732
boot	4	646565
boot	5	411102
boot	6	314079
boot	7	227213
boot	8	193905
boot	9	150811
boot	10	134505
boot	11	110514
boot	12	103085
boot	13	85819
boot	14	82632
boot	15	71654
boot	16	69409
boot	17	61453
boot	18	60247
boot	19	55556
boot	20	54506
boot	21	49955
boot	22	49052
boot	23	46201
boot	24	46724
boot	25	43863
boot	26	43828
boot	27	42106
boot	28	42033
boot	29	40902
boot	30	41803
boot	31	40468
boot	32	20942
boot	1	6347474
boot	2	2317007
boot	3	1063856
boot	4	651690
boot	5	412643
boot	6	317012
boot	7	228531
boot	8	194551
boot	9	151423
boot	10	134541
boot	11	110877
boot	12	103332
boot	13	86412
boot	14	83573
boot	15	72022
boot	16	69338
boot	17	61933
boot	18	60786
boot	19	55553
boot	20	54651
boot	21	50387
boot	22	49566
boot	23	46281
boot	24	46490
boot	25	44181
boot	26	44331
boot	27	42096
boot	28	42613
boot	29	40766
boot	30	41458
boot	31	40372
boot	32	20732
boot	1	6306505
boot	2	2304919
boot	3	1061620
boot	4	647835
boot	5	413227
boot	6	316617
boot	7	227989
boot	8	194535
boot	9	151161
boot	10	134887
boot	11	110552
boot	12	102322
boot	13	86339
boot	14	82408
boot	15	72050
boot	16	69280
boot	17	61803
boot	18	60916
boot	19	55512
boot	20	54571
boot	21	50179
boot	22	49709
boot	23	46020
boot	24	47232
boot	25	44520
boot	26	44098
boot	27	42126
boot	28	42863
boot	29	41214
boot	30	42276
boot	31	40742
boot	32	21189
boot	1	6312586
boot	2	2305371
boot	3	1063340
boot	4	648998
boot	5	412185
boot	6	317604
boot	7	228060
boot	8	194960
boot	9	151522
boot	10	134384
boot	11	111366
boot	12	103195
boot	13	86973
boot	14	83141
boot	15	72597
boot	16	70167
boot	17	62077
boot	18	60977
boot	19	55535
boot	20	54471
boot	21	50222
boot	22	49733
boot	23	46492
boot	24	46923
boot	25	44304
boot	26	44461
boot	27	42189
boot	28	42487
boot	29	41146
boot	30	41927
boot	31	40421
boot	32	21120
boot	1	6271812
boot	2	2288986
boot	3	1053916
boot	4	641877
boot	5	409074
boot	6	314146
boot	7	224959
boot	8	192011
boot	9	149741
boot	10	132108
boot	11	109131
boot	12	101533
boot	13	85249
boot	14	81514
boot	15	71070
boot	16	68400
boot	17	61217
boot	18	60370
boot	19	54668
boot	20	54047
boot	21	49510
boot	22	48965
boot	23	45489
boot	24	46213
boot	25	44003
boot	26	43290
boot	27	41613
boot	28	41864
boot	29	40296
boot	30	41161
boot	31	40259
boot	32	20801
boot	1	6354830
boot	2	2317831
boot	3	1069655
boot	4	651869
boot	5	415695
boot	6	315551
boot	7	227856
boot	8	194258
boot	9	151830
boot	10	134721
boot	11	110621
boot	12	102842
boot	13	86883
boot	14	82889
boot	15	71831
boot	16	69885
boot	17	62327
boot	18	60692
boot	19	55403
boot	20	54764
boot	21	49923
boot	22	49365
boot	23	46474
boot	24	46596
boot	25	43451
boot	26	43906
boot	27	42021
boot	28	42906
boot	29	40789
boot	30	41699
boot	31	40217
boot	32	21101
boot	1	6309060
boot	2	2305531
boot	3	1060176
boot	4	650419
boot	5	412804
boot	6	316194
boot	7	227526
boot	8	194742
boot	9	151709
boot	10	134996
boot	11	111277
boot	12	103298
boot	13	87338
boot	14	83520
boot	15	72191
boot	16	69278
boot	17	62333
boot	18	61185
boot	19	56331
boot	20	55093
boot	21	49681
boot	22	49830
boot	23	46537
boot	24	47225
boot	25	44277
boot	26	44179
boot	27	42423
boot	28	42941
boot	29	41569
boot	30	42111
boot	31	40464
boot	32	21290
boot	1	6305135
boot	2	2307841
boot	3	1062036
boot	4	648110
boot	5	413114
boot	6	317017
boot	7	227034
boot	8	194322
boot	9	150114
boot	10	134341
boot	11	109957
boot	12	102738
boot	13	86031
boot	14	82674
boot	15	71270
boot	16	69822
boot	17	61085
boot	18	60795
boot	19	55625
boot	20	54850
boot	21	49893
boot	22	49148
boot	23	46726
boot	24	46828
boot	25	43917
boot	26	43946
boot	27	41955
boot	28	42796
boot	29	40620
boot	30	41629
boot	31	40080
boot	32	20946
boot	1	6288086
boot	2	2298337
boot	3	1060165
boot	4	644095
boot	5	411656
boot	6	315244
boot	7	227193
boot	8	193675
boot	9	151741
boot	10	133966
boot	11	110327
boot	12	102712
boot	13	85818
boot	14	82931
boot	15	72177
boot	16	69356
boot	17	61990
boot	18	60662
boot	19	55533
boot	20	54160
boot	21	50283
boot	22	49433
boot	23	45786
boot	24	46691
boot	25	44167
boot	26	43972
boot	27	42193
boot	28	42420
boot	29	40984
boot	30	41581
boot	31	40120
boot	32	20776
boot	1	6331182
boot	2	2308846
boot	3	1064929
boot	4	648533
boot	5	413807
boot	6	315605
boot	7	227533
boot	8	194586
boot	9	151709
boot	10	134715
boot	11	111062
boot	12	101999
boot	13	86199
boot	14	82590
boot	15	71689
boot	16	68779
boot	17	61837
boot	18	60663
boot	19	55416
boot	20	54642
boot	21	49552
boot	22	49774
boot	23	46321
boot	24	46675
boot	25	44465
boot	26	44097
boot	27	42264
boot	28	43011
boot	29	41156
boot	30	42023
boot	31	40948
boot	32	20894
boot	1	6285453
boot	2	2299417
boot	3	1057213
boot	4	647078
boot	5	411774
boot	6	315353
boot	7	226453
boot	8	194119
boot	9	151474
boot	10	134064
boot	11	110464
boot	12	102701
boot	13	86110
boot	14	82482
boot	15	71558
boot	16	69350
boot	17	62289
boot	18	60438
boot	19	55206
boot	20	54297
boot	21	49980
boot	22	49467
boot	23	46220
boot	24	46809
boot	25	44100
boot	26	43708
boot	27	41903
boot	28	42657
boot	29	41099
boot	30	41298
boot	31	40167
boot	32	20839
boot	1	6303576
boot	2	2303929
boot	3	1059105
boot	4	647857
boot	5	411999
boot	6	314460
boot	7	228686
boot	8	194303
boot	9	151245
boot	10	134914
boot	11	111175
boot	12	103586
boot	13	86786
boot	14	82621
boot	15	72156
boot	16	69375
boot	17	61820
boot	18	60958
boot	19	55604
boot	20	55163
boot	21	49973
boot	22	49498
boot	23	46177
boot	24	46191
boot	25	44530
boot	26	44143
boot	27	42432
boot	28	42471
boot	29	40969
boot	30	41917
boot	31	40293
boot	32	20839
boot	1	6335809
boot	2	2308937
boot	3	1061687
boot	4	650342
boot	5	413181
boot	6	315585
boot	7	228262
boot	8	195575
boot	9	150834
boot	10	134963
boot	11	110637
boot	12	103182
boot	13	86185
boot	14	82968
boot	15	72220
boot	16	69444
boot	17	61539
boot	18	60717
boot	19	55396
boot	20	54164
boot	21	50203
boot	22	49340
boot	23	46706
boot	24	47198
boot	25	43785
boot	26	43805
boot	27	42196
boot	28	42559
boot	29	40676
boot	30	41858
boot	31	40460
boot	32	21043
boot	1	6299127
boot	2	2301437
boot	3	1058671
boot	4	647005
boot	5	411934
boot	6	314080
boot	7	227508
boot	8	194587
boot	9	150934
boot	10	135055
boot	11	109799
boot	12	103089
boot	13	86315
boot	14	82611
boot	15	71602
boot	16	70038
boot	17	61410
boot	18	60996
boot	19	55305
boot	20	54775
boot	21	49953
boot	22	49677
boot	23	45495
boot	24	46888
boot	25	43722
boot	26	43886
boot	27	42328
boot	28	42791
boot	29	40856
boot	30	41571
boot	31	40354
boot	32	21316
boot	1	6347393
boot	2	2315466
boot	3	1067882
boot	4	650457
boot	5	414100
boot	6	317093
boot	7	228464
boot	8	194936
boot	9	151722
boot	10	134388
boot	11	111048
boot	12	103021
boot	13	85932
boot	14	81694
boot	15	71969
boot	16	69535
boot	17	61716
boot	18	60572
boot	19	55218
boot	20	54735
boot	21	49938
boot	22	49720
boot	23	45989
boot	24	46673
boot	25	43814
boot	26	43551
boot	27	42277
boot	28	42326
boot	29	41048
boot	30	41336
boot	31	40584
boot	32	21278
boot	1	6304011
boot	2	2311280
boot	3	1058865
boot	4	650689
boot	5	411061
boot	6	315939
boot	7	227604
boot	8	194238
boot	9	150797
boot	10	133909
boot	11	109949
boot	12	102700
boot	13	85927
boot	14	82978
boot	15	71421
boot	16	69361
boot	17	62062
boot	18	60931
boot	19	55216
boot	20	55161
boot	21	50073
boot	22	49502
boot	23	46449
boot	24	46822
boot	25	43945
boot	26	44007
boot	27	41676
boot	28	42387
boot	29	40729
boot	30	41418
boot	31	40836
boot	32	21106
boot	1	6307367
boot	2	2308072
boot	3	1062253
boot	4	648747
boot	5	412530
boot	6	316166
boot	7	228298
boot	8	194319
boot	9	151350
boot	10	134441
boot	11	110555
boot	12	103331
boot	13	87059
boot	14	82660
boot	15	71840
boot	16	69818
boot	17	61524
boot	18	61207
boot	19	55335
boot	20	54867
boot	21	50457
boot	22	49819
boot	23	45991
boot	24	46659
boot	25	44500
boot	26	44274
boot	27	42185
boot	28	42305
boot	29	40717
boot	30	41461
boot	31	40412
boot	32	21094
boot	1	6322632
boot	2	2315723
boot	3	1063004
boot	4	646747
boot	5	413694
boot	6	316745
boot	7	228908
boot	8	194367
boot	9	151398
boot	10	134561
boot	11	110640
boot	12	103584
boot	13	86886
boot	14	83386
boot	15	71339
boot	16	69676
boot	17	61778
boot	18	61187
boot	19	55749
boot	20	55105
boot	21	49889
boot	22	49951
boot	23	46347
boot	24	47124
boot	25	44619
boot	26	44434
boot	27	42277
boot	28	42817
boot	29	40738
boot	30	41898
boot	31	40625
boot	32	21138
boot	1	6315022
boot	2	2306936
boot	3	1064546
boot	4	648297
boot	5	410956
boot	6	315169
boot	7	227246
boot	8	193977
boot	9	151082
boot	10	134216
boot	11	109929
boot	12	101618
boot	13	86323
boot	14	82491
boot	15	71787
boot	16	68943
boot	17	62053
boot	18	60536
boot	19	55617
boot	20	54538
boot	21	50402
boot	22	49641
boot	23	46341
boot	24	46851
boot	25	44012
boot	26	43924
boot	27	42229
boot	28	42774
boot	29	40967
boot	30	42015
boot	31	40683
boot	32	20752
boot	1	6334223
boot	2	2305184
boot	3	1064540
boot	4	647513
boot	5	414098
boot	6	314600
boot	7	228137
boot	8	195003
boot	9	151058
boot	10	134387
boot	11	110917
boot	12	102396
boot	13	86497
boot	14	82076
boot	15	71865
boot	16	69338
boot	17	62264
boot	18	60322
boot	19	55696
boot	20	55120
boot	21	49918
boot	22	49718
boot	23	46114
boot	24	46572
boot	25	44099
boot	26	43975
boot	27	42187
boot	28	42506
boot	29	40805
boot	30	41238
boot	31	40614
boot	32	20835
boot	1	6312923
boot	2	2310004
boot	3	1061074
boot	4	649188
boot	5	414456
boot	6	316142
boot	7	228154
boot	8	195171
boot	9	152431
boot	10	134993
boot	11	110789
boot	12	103299
boot	13	86443
boot	14	82981
boot	15	71710
boot	16	69709
boot	17	61847
boot	18	60750
boot	19	55159
boot	20	54893
boot	21	50194
boot	22	49890
boot	23	46281
boot	24	46506
boot	25	43417
boot	26	43987
boot	27	42076
boot	28	43113
boot	29	40927
boot	30	41869
boot	31	40657
boot	32	21153
boot	1	6318025
boot	2	2306181
boot	3	1061145
boot	4	646961
boot	5	410259
boot	6	314403
boot	7	226729
boot	8	193423
boot	9	150107
boot	10	134209
boot	11	110372
boot	12	102524
boot	13	86321
boot	14	81977
boot	15	71581
boot	16	69225
[truncated: 30,032 more rows]

## Sheet: SFS.CNV.all.txt
bg	1	50
bg	2	154
bg	3	240
bg	4	387
bg	5	476
bg	6	559
bg	7	691
bg	8	694
bg	9	727
bg	10	748
bg	11	693
bg	12	801
bg	13	864
bg	14	837
bg	15	850
bg	16	818
bg	17	790
bg	18	779
bg	19	756
bg	20	721
bg	21	602
bg	22	510
bg	23	463
bg	24	421
bg	25	369
bg	26	350
bg	27	323
bg	28	323
bg	29	355
bg	30	310
bg	31	281
bg	32	136
boot	1	58
boot	2	150
boot	3	225
boot	4	370
boot	5	441
boot	6	577
boot	7	644
boot	8	682
boot	9	703
boot	10	710
boot	11	690
boot	12	770
boot	13	849
boot	14	779
boot	15	833
boot	16	807
boot	17	805
boot	18	817
boot	19	692
boot	20	709
boot	21	572
boot	22	499
boot	23	447
boot	24	380
boot	25	337
boot	26	331
boot	27	273
boot	28	283
boot	29	347
boot	30	292
boot	31	225
boot	32	93
boot	1	53
boot	2	154
boot	3	218
boot	4	401
boot	5	519
boot	6	608
boot	7	665
boot	8	709
boot	9	769
boot	10	767
boot	11	699
boot	12	842
boot	13	865
boot	14	866
boot	15	843
boot	16	854
boot	17	829
boot	18	797
boot	19	809
boot	20	802
boot	21	665
boot	22	528
boot	23	497
boot	24	437
boot	25	410
boot	26	356
boot	27	345
boot	28	366
boot	29	355
boot	30	327
boot	31	309
boot	32	197
boot	1	56
boot	2	149
boot	3	256
boot	4	383
boot	5	473
boot	6	540
boot	7	628
boot	8	700
boot	9	711
boot	10	774
boot	11	686
boot	12	836
boot	13	879
boot	14	841
boot	15	884
boot	16	836
boot	17	806
boot	18	784
boot	19	791
boot	20	726
boot	21	587
boot	22	474
boot	23	450
boot	24	411
boot	25	395
boot	26	348
boot	27	358
boot	28	322
boot	29	355
boot	30	296
boot	31	295
boot	32	137
boot	1	59
boot	2	137
boot	3	261
boot	4	410
boot	5	486
boot	6	530
boot	7	726
boot	8	710
boot	9	718
boot	10	804
boot	11	702
boot	12	839
boot	13	842
boot	14	880
boot	15	894
boot	16	820
boot	17	796
boot	18	802
boot	19	812
boot	20	729
boot	21	600
boot	22	515
boot	23	453
boot	24	460
boot	25	389
boot	26	341
boot	27	319
boot	28	323
boot	29	330
boot	30	309
boot	31	278
boot	32	151
boot	1	77
boot	2	162
boot	3	220
boot	4	354
boot	5	470
boot	6	558
boot	7	655
boot	8	692
boot	9	709
boot	10	687
boot	11	703
boot	12	774
boot	13	875
boot	14	842
boot	15	836
boot	16	831
boot	17	765
boot	18	760
boot	19	790
boot	20	746
boot	21	625
boot	22	502
boot	23	486
boot	24	426
boot	25	410
boot	26	391
boot	27	369
boot	28	353
boot	29	382
boot	30	330
boot	31	331
boot	32	169
boot	1	33
boot	2	178
boot	3	264
boot	4	381
boot	5	422
boot	6	569
boot	7	698
boot	8	702
boot	9	714
boot	10	733
boot	11	656
boot	12	756
boot	13	845
boot	14	876
boot	15	863
boot	16	809
boot	17	730
boot	18	756
boot	19	655
boot	20	675
boot	21	534
boot	22	448
boot	23	452
boot	24	380
boot	25	312
boot	26	308
boot	27	322
boot	28	294
boot	29	356
boot	30	289
boot	31	254
boot	32	110
boot	1	42
boot	2	151
boot	3	250
boot	4	384
boot	5	466
boot	6	580
boot	7	672
boot	8	679
boot	9	758
boot	10	752
boot	11	735
boot	12	771
boot	13	859
boot	14	876
boot	15	833
boot	16	839
boot	17	796
boot	18	738
boot	19	768
boot	20	727
boot	21	610
boot	22	530
boot	23	464
boot	24	405
boot	25	365
boot	26	358
boot	27	323
boot	28	279
boot	29	374
boot	30	345
boot	31	288
boot	32	153
boot	1	60
boot	2	159
boot	3	223
boot	4	409
boot	5	447
boot	6	539
boot	7	731
boot	8	691
boot	9	708
boot	10	762
boot	11	705
boot	12	873
boot	13	893
boot	14	833
boot	15	782
boot	16	813
boot	17	750
boot	18	802
boot	19	754
boot	20	752
boot	21	643
boot	22	468
boot	23	494
boot	24	406
boot	25	386
boot	26	357
boot	27	318
boot	28	303
boot	29	367
boot	30	295
boot	31	266
boot	32	138
boot	1	55
boot	2	138
boot	3	244
boot	4	385
boot	5	459
boot	6	533
boot	7	671
boot	8	715
boot	9	690
boot	10	723
boot	11	737
boot	12	789
boot	13	840
boot	14	827
boot	15	847
boot	16	808
boot	17	726
boot	18	774
boot	19	717
boot	20	700
boot	21	587
boot	22	478
boot	23	425
boot	24	412
boot	25	318
boot	26	321
boot	27	279
boot	28	299
boot	29	331
boot	30	290
boot	31	291
boot	32	119
boot	1	52
boot	2	166
boot	3	242
boot	4	388
boot	5	505
boot	6	568
boot	7	706
boot	8	715
boot	9	710
boot	10	746
boot	11	743
boot	12	882
boot	13	829
boot	14	856
boot	15	851
boot	16	857
boot	17	747
boot	18	742
boot	19	752
boot	20	689
boot	21	569
boot	22	492
boot	23	460
boot	24	434
boot	25	373
boot	26	338
boot	27	320
boot	28	293
boot	29	366
boot	30	302
boot	31	297
boot	32	133
boot	1	67
boot	2	139
boot	3	284
boot	4	385
boot	5	426
boot	6	544
boot	7	678
boot	8	681
boot	9	724
boot	10	760
boot	11	650
boot	12	791
boot	13	823
boot	14	825
boot	15	853
boot	16	853
boot	17	741
boot	18	779
boot	19	784
boot	20	726
boot	21	585
boot	22	460
boot	23	486
boot	24	408
boot	25	383
boot	26	346
boot	27	347
boot	28	320
boot	29	357
boot	30	310
boot	31	278
boot	32	146
boot	1	52
boot	2	165
boot	3	257
boot	4	353
boot	5	470
boot	6	576
boot	7	695
boot	8	712
boot	9	755
boot	10	781
boot	11	719
boot	12	763
boot	13	836
boot	14	836
boot	15	877
boot	16	817
boot	17	802
boot	18	747
boot	19	786
boot	20	726
boot	21	613
boot	22	471
boot	23	486
boot	24	433
boot	25	370
boot	26	348
boot	27	333
boot	28	308
boot	29	359
boot	30	277
boot	31	274
boot	32	136
boot	1	62
boot	2	154
boot	3	256
boot	4	370
boot	5	463
boot	6	612
boot	7	694
boot	8	712
boot	9	732
boot	10	778
boot	11	726
boot	12	803
boot	13	941
boot	14	869
boot	15	933
boot	16	820
boot	17	769
boot	18	822
boot	19	806
boot	20	755
boot	21	645
boot	22	594
boot	23	524
boot	24	479
boot	25	453
boot	26	400
boot	27	392
boot	28	367
boot	29	423
boot	30	360
boot	31	311
boot	32	209
boot	1	45
boot	2	142
boot	3	250
boot	4	386
boot	5	473
boot	6	608
boot	7	694
boot	8	651
boot	9	770
boot	10	723
boot	11	738
boot	12	831
boot	13	856
boot	14	847
boot	15	876
boot	16	781
boot	17	763
boot	18	729
boot	19	762
boot	20	714
boot	21	599
boot	22	502
boot	23	425
boot	24	429
boot	25	353
boot	26	371
boot	27	312
boot	28	330
boot	29	366
boot	30	353
boot	31	273
boot	32	135
boot	1	66
boot	2	168
boot	3	234
boot	4	385
boot	5	490
boot	6	551
boot	7	710
boot	8	662
boot	9	701
boot	10	705
boot	11	644
boot	12	791
boot	13	851
boot	14	844
boot	15	836
boot	16	822
boot	17	780
boot	18	754
boot	19	689
boot	20	691
boot	21	556
boot	22	472
boot	23	443
boot	24	389
boot	25	349
boot	26	315
boot	27	293
boot	28	290
boot	29	346
boot	30	287
boot	31	231
boot	32	111
boot	1	43
boot	2	153
boot	3	207
boot	4	380
boot	5	489
boot	6	568
boot	7	631
boot	8	658
boot	9	698
boot	10	707
boot	11	748
boot	12	756
boot	13	852
boot	14	819
boot	15	829
boot	16	805
boot	17	751
boot	18	734
boot	19	740
boot	20	672
boot	21	580
boot	22	507
boot	23	429
boot	24	418
boot	25	344
boot	26	359
boot	27	343
boot	28	319
boot	29	339
boot	30	262
boot	31	257
boot	32	105
boot	1	56
boot	2	157
boot	3	224
boot	4	398
boot	5	454
boot	6	575
boot	7	661
boot	8	721
boot	9	733
boot	10	730
boot	11	692
boot	12	836
boot	13	867
boot	14	823
boot	15	907
boot	16	844
boot	17	871
boot	18	804
boot	19	808
boot	20	736
boot	21	696
boot	22	556
boot	23	499
boot	24	484
boot	25	450
boot	26	388
boot	27	377
boot	28	372
boot	29	414
boot	30	400
boot	31	372
boot	32	203
boot	1	47
boot	2	154
boot	3	272
boot	4	388
boot	5	458
boot	6	584
boot	7	657
boot	8	689
boot	9	729
boot	10	785
boot	11	721
boot	12	808
boot	13	840
boot	14	822
boot	15	910
boot	16	833
boot	17	805
boot	18	814
boot	19	777
boot	20	777
boot	21	656
boot	22	490
boot	23	471
boot	24	442
boot	25	417
boot	26	361
boot	27	365
boot	28	356
boot	29	409
boot	30	336
boot	31	313
boot	32	163
boot	1	45
boot	2	165
boot	3	241
boot	4	406
boot	5	468
boot	6	571
boot	7	737
boot	8	682
boot	9	763
boot	10	758
boot	11	679
boot	12	793
boot	13	884
boot	14	847
boot	15	851
boot	16	851
boot	17	840
boot	18	808
boot	19	748
boot	20	738
boot	21	628
boot	22	524
boot	23	494
boot	24	446
boot	25	444
boot	26	411
boot	27	315
boot	28	358
boot	29	404
boot	30	359
boot	31	331
boot	32	155
boot	1	56
boot	2	143
boot	3	271
boot	4	353
boot	5	449
boot	6	544
boot	7	670
boot	8	675
boot	9	722
boot	10	731
boot	11	685
boot	12	778
boot	13	859
boot	14	818
boot	15	863
boot	16	790
boot	17	829
boot	18	822
boot	19	768
boot	20	719
boot	21	610
boot	22	513
boot	23	472
boot	24	439
boot	25	367
boot	26	354
boot	27	318
boot	28	325
boot	29	338
boot	30	316
boot	31	281
boot	32	139
boot	1	49
boot	2	164
boot	3	226
boot	4	374
boot	5	473
boot	6	562
boot	7	653
boot	8	698
boot	9	705
boot	10	741
boot	11	754
boot	12	841
boot	13	873
boot	14	800
boot	15	837
boot	16	817
boot	17	810
boot	18	744
boot	19	743
boot	20	739
boot	21	570
boot	22	542
boot	23	438
boot	24	440
boot	25	360
boot	26	357
boot	27	344
boot	28	327
boot	29	373
boot	30	314
boot	31	284
boot	32	142
boot	1	48
boot	2	177
boot	3	263
boot	4	407
boot	5	454
boot	6	563
boot	7	710
boot	8	708
boot	9	735
boot	10	768
boot	11	711
boot	12	786
boot	13	812
boot	14	871
boot	15	801
boot	16	832
boot	17	752
boot	18	775
boot	19	711
boot	20	685
boot	21	547
boot	22	476
boot	23	475
boot	24	380
boot	25	337
boot	26	321
boot	27	296
boot	28	272
boot	29	284
boot	30	260
boot	31	259
boot	32	107
boot	1	49
boot	2	149
boot	3	252
boot	4	370
boot	5	492
boot	6	567
boot	7	677
boot	8	692
boot	9	702
boot	10	794
boot	11	702
boot	12	773
boot	13	872
boot	14	878
boot	15	795
boot	16	870
boot	17	774
boot	18	838
boot	19	762
boot	20	646
boot	21	578
boot	22	507
boot	23	433
boot	24	414
boot	25	350
boot	26	306
boot	27	278
boot	28	304
boot	29	307
boot	30	272
boot	31	224
boot	32	113
boot	1	41
boot	2	145
boot	3	270
boot	4	401
boot	5	443
boot	6	520
boot	7	704
boot	8	736
boot	9	686
boot	10	751
boot	11	704
boot	12	837
boot	13	843
boot	14	843
boot	15	771
boot	16	806
boot	17	800
boot	18	769
boot	19	717
boot	20	736
boot	21	579
boot	22	485
boot	23	467
boot	24	363
boot	25	337
boot	26	294
boot	27	282
boot	28	311
boot	29	334
boot	30	269
boot	31	232
boot	32	113
boot	1	47
boot	2	130
boot	3	219
boot	4	399
boot	5	485
boot	6	585
boot	7	726
boot	8	675
boot	9	771
boot	10	672
boot	11	698
boot	12	773
boot	13	807
boot	14	843
boot	15	863
boot	16	779
boot	17	799
boot	18	787
boot	19	732
boot	20	690
boot	21	566
boot	22	506
boot	23	393
boot	24	434
boot	25	315
boot	26	367
boot	27	311
boot	28	288
boot	29	320
boot	30	283
boot	31	239
boot	32	118
boot	1	49
boot	2	155
boot	3	246
boot	4	407
boot	5	477
boot	6	527
boot	7	680
boot	8	671
boot	9	736
boot	10	711
boot	11	657
boot	12	825
boot	13	839
boot	14	802
boot	15	813
boot	16	780
boot	17	746
boot	18	749
boot	19	694
boot	20	672
boot	21	555
boot	22	490
boot	23	474
boot	24	395
boot	25	351
boot	26	297
boot	27	287
boot	28	305
boot	29	330
boot	30	288
boot	31	272
boot	32	106
boot	1	49
boot	2	142
boot	3	211
boot	4	369
boot	5	490
boot	6	565
boot	7	659
boot	8	688
boot	9	723
boot	10	754
boot	11	705
boot	12	813
boot	13	852
boot	14	819
boot	15	877
boot	16	829
boot	17	794
boot	18	758
boot	19	729
boot	20	714
boot	21	606
boot	22	455
boot	23	419
boot	24	359
boot	25	359
boot	26	329
boot	27	306
boot	28	296
boot	29	351
boot	30	281
boot	31	267
boot	32	109
boot	1	43
boot	2	176
boot	3	235
boot	4	397
boot	5	436
boot	6	575
boot	7	728
boot	8	682
boot	9	705
boot	10	759
boot	11	686
boot	12	810
boot	13	843
boot	14	878
boot	15	797
boot	16	832
boot	17	813
boot	18	751
boot	19	765
boot	20	741
boot	21	619
boot	22	541
boot	23	482
boot	24	409
boot	25	373
boot	26	347
boot	27	318
boot	28	335
boot	29	365
boot	30	305
boot	31	276
boot	32	130
boot	1	52
boot	2	154
boot	3	249
boot	4	355
boot	5	480
boot	6	566
boot	7	694
boot	8	674
boot	9	726
boot	10	724
boot	11	672
boot	12	812
boot	13	812
boot	14	804
boot	15	840
boot	16	812
boot	17	789
boot	18	776
boot	19	756
boot	20	703
boot	21	556
boot	22	518
boot	23	457
boot	24	375
boot	25	343
boot	26	339
boot	27	303
boot	28	288
boot	29	315
boot	30	279
boot	31	256
boot	32	100
boot	1	55
boot	2	144
boot	3	238
boot	4	401
boot	5	477
boot	6	584
boot	7	726
boot	8	670
boot	9	740
boot	10	766
boot	11	694
boot	12	786
boot	13	844
boot	14	803
boot	15	807
boot	16	838
boot	17	810
boot	18	770
boot	19	784
boot	20	736
boot	21	602
boot	22	503
boot	23	477
boot	24	394
boot	25	348
boot	26	328
boot	27	336
boot	28	310
boot	29	367
boot	30	343
boot	31	276
boot	32	147
boot	1	54
boot	2	126
boot	3	266
boot	4	398
boot	5	503
boot	6	548
boot	7	683
boot	8	707
boot	9	731
boot	10	755
boot	11	745
boot	12	867
boot	13	877
boot	14	855
boot	15	879
boot	16	874
boot	17	826
boot	18	801
boot	19	784
boot	20	762
boot	21	640
boot	22	607
boot	23	497
boot	24	438
boot	25	416
boot	26	419
boot	27	351
boot	28	380
boot	29	422
boot	30	344
boot	31	369
boot	32	221
boot	1	56
boot	2	154
boot	3	241
boot	4	362
boot	5	454
boot	6	563
boot	7	710
boot	8	703
boot	9	737
boot	10	716
boot	11	663
boot	12	815
boot	13	871
boot	14	865
boot	15	890
boot	16	837
boot	17	793
boot	18	808
boot	19	718
boot	20	769
boot	21	598
boot	22	486
boot	23	468
boot	24	416
boot	25	392
boot	26	343
boot	27	327
boot	28	351
boot	29	330
boot	30	322
boot	31	246
boot	32	133
boot	1	50
boot	2	156
boot	3	253
boot	4	352
boot	5	514
boot	6	587
boot	7	704
boot	8	715
boot	9	698
boot	10	776
boot	11	709
boot	12	814
boot	13	851
boot	14	900
boot	15	829
boot	16	830
boot	17	776
boot	18	791
boot	19	765
boot	20	690
boot	21	606
boot	22	489
boot	23	488
boot	24	452
boot	25	345
boot	26	339
boot	27	330
boot	28	348
boot	29	341
boot	30	314
boot	31	271
boot	32	119
boot	1	48
boot	2	147
boot	3	231
boot	4	369
boot	5	482
boot	6	559
boot	7	703
boot	8	700
boot	9	728
boot	10	726
boot	11	670
boot	12	827
boot	13	907
boot	14	832
boot	15	872
boot	16	833
boot	17	785
boot	18	811
boot	19	793
boot	20	694
boot	21	602
boot	22	515
boot	23	487
boot	24	411
boot	25	338
boot	26	367
boot	27	342
boot	28	310
boot	29	335
boot	30	361
boot	31	287
boot	32	126
boot	1	52
boot	2	162
boot	3	253
boot	4	384
boot	5	518
boot	6	580
boot	7	671
boot	8	715
boot	9	699
boot	10	747
boot	11	704
boot	12	814
boot	13	848
boot	14	783
boot	15	886
boot	16	806
boot	17	852
boot	18	766
boot	19	742
boot	20	807
boot	21	569
boot	22	481
boot	23	444
boot	24	412
boot	25	366
boot	26	354
boot	27	361
boot	28	317
boot	29	357
boot	30	326
boot	31	297
boot	32	139
boot	1	43
boot	2	154
boot	3	232
boot	4	369
boot	5	436
boot	6	524
boot	7	674
boot	8	739
boot	9	728
boot	10	688
boot	11	648
boot	12	774
boot	13	866
boot	14	838
boot	15	860
boot	16	807
boot	17	769
boot	18	798
boot	19	707
boot	20	717
boot	21	516
boot	22	496
boot	23	424
boot	24	408
boot	25	316
boot	26	320
boot	27	319
boot	28	295
boot	29	343
boot	30	244
boot	31	243
boot	32	105
boot	1	54
boot	2	145
boot	3	238
boot	4	375
boot	5	481
boot	6	517
boot	7	694
boot	8	654
boot	9	732
boot	10	725
boot	11	663
boot	12	858
boot	13	839
boot	14	813
boot	15	820
boot	16	854
boot	17	783
boot	18	777
boot	19	824
boot	20	755
boot	21	602
boot	22	496
boot	23	470
boot	24	434
boot	25	344
boot	26	351
boot	27	329
boot	28	291
boot	29	350
boot	30	300
boot	31	290
boot	32	127
boot	1	43
boot	2	144
boot	3	228
boot	4	398
boot	5	533
boot	6	553
boot	7	694
boot	8	739
boot	9	740
boot	10	724
boot	11	673
boot	12	750
boot	13	823
boot	14	827
boot	15	859
boot	16	871
boot	17	753
boot	18	772
boot	19	772
boot	20	738
boot	21	632
boot	22	470
boot	23	443
boot	24	431
boot	25	366
boot	26	342
boot	27	310
boot	28	333
boot	29	347
boot	30	308
boot	31	301
boot	32	136
boot	1	55
boot	2	168
boot	3	228
boot	4	388
boot	5	477
boot	6	545
boot	7	711
boot	8	643
boot	9	702
boot	10	775
boot	11	675
boot	12	776
boot	13	864
boot	14	810
boot	15	822
boot	16	827
boot	17	735
boot	18	770
boot	19	747
boot	20	744
boot	21	601
boot	22	459
boot	23	439
boot	24	416
boot	25	378
boot	26	348
boot	27	342
boot	28	322
boot	29	354
boot	30	328
boot	31	290
boot	32	156
boot	1	50
boot	2	148
boot	3	221
boot	4	421
boot	5	508
boot	6	595
boot	7	680
boot	8	653
boot	9	774
boot	10	819
boot	11	765
boot	12	826
boot	13	893
boot	14	917
boot	15	854
boot	16	857
boot	17	834
boot	18	821
boot	19	819
boot	20	784
boot	21	666
boot	22	592
boot	23	536
boot	24	492
boot	25	461
boot	26	390
boot	27	400
boot	28	427
boot	29	435
boot	30	388
boot	31	396
boot	32	239
boot	1	61
boot	2	174
boot	3	233
boot	4	401
boot	5	476
boot	6	560
boot	7	689
boot	8	703
boot	9	719
boot	10	759
boot	11	713
boot	12	826
boot	13	879
boot	14	773
boot	15	854
boot	16	815
boot	17	792
boot	18	733
boot	19	687
boot	20	716
boot	21	613
boot	22	519
boot	23	472
boot	24	399
boot	25	320
boot	26	341
boot	27	301
boot	28	307
boot	29	314
boot	30	315
boot	31	252
boot	32	107
boot	1	47
boot	2	167
boot	3	254
boot	4	379
boot	5	483
boot	6	570
boot	7	671
boot	8	703
boot	9	726
boot	10	745
boot	11	653
boot	12	776
boot	13	826
boot	14	815
boot	15	838
boot	16	795
boot	17	798
boot	18	718
boot	19	780
boot	20	699
boot	21	601
boot	22	504
boot	23	471
boot	24	395
boot	25	391
boot	26	339
boot	27	290
boot	28	316
boot	29	318
boot	30	256
boot	31	264
boot	32	115
boot	1	58
boot	2	142
boot	3	234
boot	4	359
boot	5	494
boot	6	576
boot	7	656
boot	8	653
boot	9	695
boot	10	770
boot	11	657
boot	12	790
boot	13	870
boot	14	854
boot	15	832
boot	16	882
boot	17	790
boot	18	762
boot	19	734
boot	20	686
boot	21	622
boot	22	436
boot	23	427
boot	24	391
boot	25	319
boot	26	308
boot	27	307
boot	28	302
boot	29	329
boot	30	284
boot	31	245
boot	32	103
boot	1	42
boot	2	148
boot	3	218
boot	4	363
boot	5	443
boot	6	546
boot	7	680
boot	8	692
boot	9	700
boot	10	732
boot	11	707
boot	12	783
boot	13	808
boot	14	859
boot	15	823
boot	16	790
boot	17	754
boot	18	785
boot	19	767
boot	20	738
boot	21	585
boot	22	466
boot	23	415
boot	24	407
boot	25	359
boot	26	312
boot	27	301
boot	28	307
boot	29	312
boot	30	286
boot	31	242
boot	32	111
boot	1	69
boot	2	158
boot	3	243
boot	4	373
boot	5	439
boot	6	617
boot	7	681
boot	8	702
boot	9	699
boot	10	782
boot	11	721
boot	12	812
boot	13	859
boot	14	820
boot	15	899
boot	16	856
boot	17	810
boot	18	779
boot	19	822
boot	20	757
boot	21	654
boot	22	552
boot	23	500
boot	24	433
boot	25	401
boot	26	406
boot	27	337
boot	28	356
boot	29	383
boot	30	317
boot	31	323
boot	32	177
boot	1	49
boot	2	151
boot	3	236
boot	4	373
boot	5	440
boot	6	544
boot	7	727
boot	8	706
boot	9	714
boot	10	759
boot	11	679
boot	12	786
boot	13	837
boot	14	834
boot	15	840
boot	16	848
boot	17	734
boot	18	702
boot	19	749
boot	20	709
boot	21	628
boot	22	502
boot	23	457
boot	24	422
boot	25	348
boot	26	328
boot	27	326
boot	28	324
boot	29	359
boot	30	305
boot	31	272
boot	32	129
boot	1	52
boot	2	177
boot	3	251
boot	4	398
boot	5	493
boot	6	558
boot	7	706
boot	8	738
boot	9	754
boot	10	711
boot	11	693
boot	12	841
boot	13	890
boot	14	867
boot	15	901
boot	16	904
boot	17	796
boot	18	830
boot	19	738
boot	20	770
boot	21	626
boot	22	556
boot	23	521
boot	24	430
boot	25	413
boot	26	384
boot	27	330
boot	28	364
boot	29	385
boot	30	359
boot	31	283
boot	32	178
boot	1	39
boot	2	149
boot	3	212
boot	4	364
boot	5	456
boot	6	505
boot	7	677
boot	8	706
boot	9	692
boot	10	733
boot	11	694
boot	12	725
boot	13	870
boot	14	859
boot	15	847
boot	16	838
boot	17	788
boot	18	730
boot	19	706
boot	20	715
boot	21	588
boot	22	452
boot	23	437
boot	24	415
boot	25	342
boot	26	324
boot	27	299
boot	28	284
boot	29	343
boot	30	280
boot	31	230
boot	32	106
boot	1	39
boot	2	142
boot	3	237
boot	4	387
boot	5	479
boot	6	537
boot	7	701
boot	8	718
boot	9	694
boot	10	735
boot	11	692
boot	12	794
boot	13	873
boot	14	854
boot	15	875
boot	16	855
boot	17	786
boot	18	811
boot	19	785
boot	20	775
boot	21	607
boot	22	545
boot	23	476
boot	24	459
boot	25	419
boot	26	404
boot	27	358
boot	28	389
boot	29	383
boot	30	322
boot	31	327
boot	32	179
boot	1	53
boot	2	158
boot	3	257
boot	4	423
boot	5	486
boot	6	604
boot	7	677
boot	8	741
boot	9	751
boot	10	737
boot	11	657
boot	12	785
boot	13	865
boot	14	831
boot	15	857
boot	16	835
boot	17	765
boot	18	768
boot	19	786
boot	20	783
boot	21	662
boot	22	532
boot	23	464
boot	24	439
boot	25	380
boot	26	344
boot	27	378
boot	28	373
boot	29	383
boot	30	296
boot	31	299
boot	32	163
boot	1	40
boot	2	153
boot	3	210
boot	4	410
boot	5	449
boot	6	563
boot	7	671
boot	8	666
boot	9	754
boot	10	760
boot	11	636
boot	12	763
boot	13	918
boot	14	840
boot	15	814
boot	16	834
boot	17	769
boot	18	745
boot	19	726
boot	20	723
boot	21	601
boot	22	528
boot	23	434
boot	24	402
boot	25	324
boot	26	296
boot	27	276
boot	28	271
boot	29	305
boot	30	264
boot	31	258
boot	32	104
boot	1	58
boot	2	139
boot	3	227
boot	4	377
boot	5	490
boot	6	570
boot	7	750
boot	8	694
boot	9	736
boot	10	818
boot	11	677
boot	12	867
boot	13	894
boot	14	825
boot	15	849
boot	16	809
boot	17	790
boot	18	725
boot	19	748
boot	20	748
boot	21	601
boot	22	483
boot	23	460
boot	24	421
boot	25	350
boot	26	357
boot	27	303
boot	28	291
boot	29	354
boot	30	327
boot	31	267
boot	32	133
boot	1	40
boot	2	154
boot	3	266
boot	4	382
boot	5	481
boot	6	628
boot	7	760
boot	8	696
boot	9	725
boot	10	816
boot	11	664
boot	12	849
boot	13	863
boot	14	853
boot	15	904
boot	16	831
boot	17	841
boot	18	818
boot	19	806
boot	20	750
boot	21	668
boot	22	524
boot	23	518
boot	24	461
boot	25	418
boot	26	420
boot	27	389
boot	28	391
boot	29	382
boot	30	340
boot	31	359
boot	32	194
boot	1	42
boot	2	130
boot	3	250
boot	4	376
boot	5	488
boot	6	544
boot	7	679
boot	8	687
boot	9	710
boot	10	744
boot	11	684
boot	12	802
boot	13	809
boot	14	829
boot	15	804
boot	16	831
boot	17	760
boot	18	737
boot	19	690
boot	20	737
boot	21	590
boot	22	478
boot	23	471
boot	24	414
boot	25	332
boot	26	318
boot	27	306
boot	28	298
boot	29	297
boot	30	299
boot	31	236
boot	32	103
boot	1	53
boot	2	153
boot	3	226
boot	4	381
boot	5	466
boot	6	532
boot	7	689
boot	8	685
boot	9	736
boot	10	733
boot	11	666
boot	12	772
boot	13	899
boot	14	810
boot	15	870
boot	16	799
boot	17	759
boot	18	806
boot	19	774
boot	20	685
boot	21	555
boot	22	470
boot	23	435
boot	24	380
boot	25	328
boot	26	304
boot	27	286
boot	28	276
boot	29	354
boot	30	258
boot	31	235
boot	32	107
boot	1	53
boot	2	174
boot	3	220
boot	4	342
boot	5	481
boot	6	569
boot	7	658
boot	8	704
boot	9	703
boot	10	769
boot	11	684
boot	12	763
boot	13	830
boot	14	821
boot	15	808
boot	16	806
boot	17	777
boot	18	776
boot	19	734
boot	20	738
boot	21	601
boot	22	516
boot	23	434
boot	24	353
boot	25	315
boot	26	312
boot	27	306
boot	28	296
boot	29	320
boot	30	273
boot	31	236
boot	32	110
boot	1	51
boot	2	153
boot	3	233
boot	4	409
boot	5	475
boot	6	548
boot	7	686
boot	8	703
boot	9	728
boot	10	734
boot	11	695
boot	12	770
boot	13	773
boot	14	792
boot	15	813
boot	16	774
boot	17	780
boot	18	768
boot	19	745
boot	20	661
boot	21	560
boot	22	476
boot	23	403
boot	24	403
boot	25	333
boot	26	334
boot	27	289
boot	28	332
boot	29	329
boot	30	279
boot	31	266
boot	32	114
boot	1	46
boot	2	153
boot	3	219
boot	4	343
boot	5	513
boot	6	519
boot	7	710
boot	8	673
boot	9	740
boot	10	757
boot	11	635
boot	12	816
boot	13	872
boot	14	820
boot	15	815
boot	16	797
boot	17	740
boot	18	712
boot	19	700
boot	20	692
boot	21	591
boot	22	468
boot	23	427
boot	24	385
boot	25	321
boot	26	319
boot	27	300
boot	28	272
boot	29	354
boot	30	290
boot	31	231
boot	32	108
boot	1	44
boot	2	148
boot	3	232
boot	4	379
boot	5	506
boot	6	557
boot	7	698
boot	8	671
boot	9	694
boot	10	740
boot	11	657
boot	12	795
boot	13	833
boot	14	806
boot	15	846
boot	16	801
boot	17	793
boot	18	772
boot	19	765
boot	20	698
boot	21	588
boot	22	470
boot	23	394
boot	24	436
boot	25	311
boot	26	323
boot	27	292
boot	28	292
boot	29	325
boot	30	264
boot	31	240
boot	32	91
boot	1	60
boot	2	143
boot	3	205
boot	4	411
boot	5	472
boot	6	534
boot	7	674
boot	8	645
boot	9	704
boot	10	745
boot	11	708
boot	12	809
boot	13	860
boot	14	804
boot	15	821
boot	16	788
boot	17	810
boot	18	729
boot	19	773
boot	20	698
boot	21	551
boot	22	517
boot	23	426
boot	24	383
boot	25	375
boot	26	354
boot	27	304
boot	28	300
boot	29	319
boot	30	263
boot	31	219
boot	32	107
boot	1	44
boot	2	151
boot	3	215
boot	4	354
boot	5	486
boot	6	561
boot	7	667
boot	8	679
boot	9	731
boot	10	740
boot	11	681
boot	12	750
boot	13	831
boot	14	850
boot	15	771
boot	16	825
boot	17	750
boot	18	727
boot	19	778
boot	20	657
boot	21	571
boot	22	484
boot	23	411
boot	24	387
boot	25	348
boot	26	362
boot	27	268
boot	28	286
boot	29	317
boot	30	267
boot	31	274
boot	32	106
boot	1	54
boot	2	152
boot	3	248
boot	4	420
boot	5	469
boot	6	568
boot	7	689
boot	8	693
boot	9	714
boot	10	827
boot	11	725
boot	12	801
boot	13	796
boot	14	907
boot	15	886
boot	16	826
[truncated: 30,032 more rows]
