# Supplementary material for: Adaptation by copy number variation increases insecticide resistance in the fall armyworm
Source: Commun Biol. 2020 Nov 12;3:664. doi: 10.1038/s42003-020-01382-6 (PMC7661717; doi:10.1038/s42003-020-01382-6)
Supplement: Supplementary file 7 — Figure 4b Source Data File [file 42003_2020_1382_MOESM7_ESM.xlsx]

## Sheet: CNV.partial.2.Q
0.772686 0.227314
0.364113 0.635887
0.418567 0.581433
0.427052 0.572948
0.453860 0.546140
0.437982 0.562018
0.999990 0.000010
0.440484 0.559516
0.423821 0.576179
0.000010 0.999990
0.252474 0.747526
0.000010 0.999990
0.000010 0.999990
0.000010 0.999990
0.000010 0.999990
0.000010 0.999990
0.000010 0.999990
0.000010 0.999990
0.000010 0.999990
0.000010 0.999990
0.000010 0.999990
0.000010 0.999990
0.000010 0.999990
0.000010 0.999990
0.579103 0.420897
0.618096 0.381904
0.452480 0.547520
0.434054 0.565946
0.857603 0.142397
0.504514 0.495486
0.403876 0.596124
0.505845 0.494155

## Sheet: popinfo.txt
FID	strain	Hiseq	pop
C.1	C	Hiseq2500	MS
C.2	C	Hiseq2500	MS
C.3	C	Hiseq2500	MS
C.4	C	Hiseq2500	MS
C.5	C	Hiseq2500	MS
C.6	C	Hiseq2500	MS
C.7	C	Hiseq2500	MS
C.8	C	Hiseq2500	MS
C.9	C	Hiseq2500	MS
G_1.1	R	Hiseq4000	GL
G_1.2	R	Hiseq4000	GL
G_2.2	R	Hiseq4000	GL
G_2.3	R	Hiseq4000	GL
PR1	C	Hiseq2500	PR
PR12	C	Hiseq4000	PR
PR14	R	Hiseq2500	PR
PR15	C	Hiseq4000	PR
PR16	C	Hiseq4000	PR
PR18	C	Hiseq4000	PR
PR19	C	Hiseq4000	PR
PR27	R	Hiseq2500	PR
PR29	C	Hiseq2500	PR
PR30	R	Hiseq2500	PR
PR31	C	Hiseq2500	PR
PR32	C	Hiseq4000	PR
PR33	C	Hiseq2500	PR
PR35	R	Hiseq2500	PR
PR5	C	Hiseq4000	PR
R.2	R	Hiseq2500	MS
R.3	R	Hiseq2500	MS
R.4	R	Hiseq2500	MS
R.5	R	Hiseq2500	MS
R.6	R	Hiseq2500	MS
R.7	R	Hiseq2500	MS
R.8	R	Hiseq2500	MS
R.9	R	Hiseq2500	MS

## Sheet: pcs.SNP
FID	IID	PC1	PC2	PC3	PC4	PC5	PC6	PC7	PC8	PC9	PC10
C.1	C.1	0.0394827	0.0587549	-0.023832	-0.118564	0.00912808	0.0065619	0.0360766	0.197898	0.269193	0.165321
C.2	C.2	0.0104736	0.0744157	0.000653836	-0.471166	-0.895733	0.246022	-0.162482	-0.209061	-0.1453	0.00535629
C.3	C.3	0.0302871	0.0621389	-0.0104188	-0.164731	0.0106493	-0.00552653	0.0867316	0.170151	0.559473	-0.776171
C.4	C.4	0.0353579	0.0614686	-0.020169	-0.116057	0.0298318	0.00721687	0.0411434	0.124345	0.237493	-0.0273645
C.5	C.5	0.0174495	0.0698964	-0.00705974	-0.445704	0.610255	0.536369	-0.274919	-0.371853	-0.265876	-0.165132
C.6	C.6	0.036751	0.0710656	-0.0226372	-0.201515	0.0546242	0.040552	0.171563	0.82695	-0.60452	-0.0571772
C.7	C.7	0.0412878	0.0579972	-0.0184409	-0.0912154	0.0242498	-0.0082775	0.0142289	0.0854277	0.107783	0.0573649
C.8	C.8	0.0427344	0.0612153	-0.0224041	-0.121124	0.00306332	0.00637091	0.0418466	0.108299	0.193954	0.094325
C.9	C.9	0.0402168	0.0699379	-0.0292158	-0.220645	0.157753	0.106118	-0.0515141	0.122333	0.411306	0.712211
PR1	PR1	0.0539593	0.0741415	-0.0851156	0.114452	-0.00766373	0.00401494	-0.0203816	-0.018413	-0.0167	-0.00143304
PR12	PR12	0.0528835	0.0771639	-0.0879281	0.12235	-0.0096385	0.00187331	-0.0226514	-0.0177289	-0.0226139	-0.0057859
PR14	PR14	0.0532681	0.0681337	-0.0781446	0.113714	-0.00652114	0.000196919	-0.0175457	-0.0256276	-0.0187602	-0.00278648
PR15	PR15	0.0554787	0.0753326	-0.0873865	0.118682	-0.0137767	0.00862794	-0.0177882	-0.0233032	-0.0169518	-0.00399007
PR16	PR16	0.0516746	0.0771866	-0.0903737	0.119486	-0.00867283	0.0058874	-0.00970231	-0.0279146	-0.0198757	0.00214691
PR18	PR18	0.0822955	0.16851	-0.249293	0.516513	-0.0427995	0.0262102	-0.0934764	-0.165086	-0.160784	-0.0305393
PR19	PR19	0.0535472	0.0757524	-0.0802399	0.107938	-0.00879353	0.00599934	-0.0177354	-0.014162	-0.0165707	-0.00207398
PR27	PR27	0.0515009	0.0654806	-0.0715776	0.109878	-0.00517958	-0.000957524	-0.0131445	-0.0242141	-0.0168414	-0.00538341
PR29	PR29	0.0521141	0.0688288	-0.0784713	0.10427	-0.00802389	0.00382948	-0.0194511	-0.0193185	-0.015355	-0.00267987
PR30	PR30	0.0517526	0.0657321	-0.0768126	0.111716	-0.00694527	-0.00261845	-0.0153315	-0.0288736	-0.0181436	0.00155798
PR31	PR31	0.0523627	0.0709134	-0.0795684	0.105944	-0.0101393	0.00709663	-0.0209264	-0.0206629	-0.0152689	0.00157202
PR32	PR32	0.0533474	0.0673452	-0.0677327	0.0805295	-0.00637615	0.00493927	-0.0110696	-0.0104692	-0.01025	-0.00158492
PR33	PR33	0.0525916	0.0734495	-0.0771167	0.106309	-0.0090577	0.00654998	-0.0141864	-0.0217142	-0.0166148	-0.000308082
PR35	PR35	0.0516651	0.0669991	-0.0739262	0.106681	-0.00708763	-0.000723429	-0.0131703	-0.0229937	-0.0183176	-0.00046878
PR5	PR5	0.0534953	0.0729748	-0.0844703	0.120898	-0.0118942	0.00529633	-0.0171685	-0.0249471	-0.012749	-0.000987426
R.2	R.2	0.00675636	0.0902113	0.781682	0.157845	-0.0107665	0.023161	-0.0304609	-0.0138192	-0.0221772	0.00377374
R.3	R.3	0.0623833	-0.661329	0.00182146	0.0320832	-0.00621171	0.0111398	-0.0120294	-0.00530762	-0.0111236	-0.00012249
R.4	R.4	0.0157865	0.0455576	0.0143371	-0.220689	0.0663928	-0.198223	0.937708	-0.41029	-0.141823	0.0509741
R.5	R.5	0.0111337	0.088479	0.751645	0.153188	-0.00309116	0.02272	-0.0280231	-0.017427	-0.0227972	0.00590253
R.6	R.6	-1.3472	-0.0275662	-0.0525045	0.0551121	0.00263493	0.0101869	-0.00465923	0.010097	0.00375326	0.00671599
R.7	R.7	0.0663031	-0.663294	0.00297917	0.0328336	-0.00642202	0.0130713	-0.0137313	-0.00425222	-0.0106991	0.000189662
R.8	R.8	0.0593612	-0.677243	0.00690238	0.0297345	-0.00602186	0.0114989	-0.0115425	-0.00673542	-0.0117378	-0.00199997
R.9	R.9	0.0095005	0.0503499	0.0148179	-0.348748	0.122233	-0.905183	-0.416207	-0.141326	-0.151104	-0.0214232

## Sheet: Rscript
library("ggplot2")
output.2='/home/kiwoong/Projects/sfrugi_adaptiveSV/PopGen/Figures/Admixture.Q.pdf'
indi=read.table("/home/kiwoong/Projects/sfrugi_adaptiveSV/PopGen/PCA/pcs.SNP",header=T)$FID
p=read.table("/home/kiwoong/Projects/sfrugi_adaptiveSV/PopGen/popinfo.txt",header=T)
readK=function(K,var)
{
	v=read.table(paste("/home/kiwoong/Projects/sfrugi_adaptiveSV/PopGen/admixture/",var,".",K,".Q",sep=""))
	v$FID=indi
	v=merge(v,p,by="FID")
	v=v[order(v$V2),]
}
v.cnv.partial.2=readK(2,"CNV.partial")
pdf(output.2,width=12,height=10)
barplot(t(as.matrix(v.cnv.all.2[,c(2,3)])), col=rainbow(2), ylab="Ancestry", border=NA, names=paste("sf",v.cnv.partial.2$strain,", ",v.cnv.partial.2$pop,sep=''),main='CNV, MAF > 0.1',las=2)
dev.off()
