# Supplementary material for: Adaptation by copy number variation increases insecticide resistance in the fall armyworm
Source: Commun Biol. 2020 Nov 12;3:664. doi: 10.1038/s42003-020-01382-6 (PMC7661717; doi:10.1038/s42003-020-01382-6)
Supplement: Supplementary file 8 — Supplementary Figures Source Data File [file 42003_2020_1382_MOESM8_ESM.xlsx]

## Sheet: Fig_S1
			Scaffold_1;HRSCAF=20	7605310	22	100	101
			Scaffold_2;HRSCAF=31	28624	7681408	100	101
			Scaffold_3;HRSCAF=44	32368	7710341	100	101
			Scaffold_4;HRSCAF=50	32532	7743055	100	101
			Scaffold_5;HRSCAF=86	15982	7775935	100	101
			Scaffold_6;HRSCAF=89	19281	7792099	100	101
			Scaffold_7;HRSCAF=97	11998366	7811595	100	101
			Scaffold_8;HRSCAF=101	975931	19929968	100	101
			Scaffold_9;HRSCAF=113	22041	20915682	100	101
			Scaffold_10;HRSCAF=119	23459	20937968	100	101
			Scaffold_11;HRSCAF=120	12718977	20961686	100	101
			Scaffold_12;HRSCAF=124	48727	33807877	100	101
			Scaffold_13;HRSCAF=159	66336	33857116	100	101
			Scaffold_14;HRSCAF=171	42554	33924140	100	101
			Scaffold_15;HRSCAF=173	18846	33967144	100	101
			Scaffold_16;HRSCAF=193	12884951	33986203	100	101
			Scaffold_17;HRSCAF=204	14099184	47000028	100	101
			Scaffold_18;HRSCAF=232	24415	61240228	100	101
			Scaffold_19;HRSCAF=241	22654	61264912	100	101
			Scaffold_20;HRSCAF=242	16796	61287817	100	101
			Scaffold_21;HRSCAF=248	28305	61304805	100	101
			Scaffold_22;HRSCAF=252	13972277	61333418	100	101
			Scaffold_23;HRSCAF=257	23854	75445442	100	101
			Scaffold_24;HRSCAF=259	14450630	75469559	100	101
			Scaffold_25;HRSCAF=287	24866	90064720	100	101
			Scaffold_26;HRSCAF=289	28087	90089859	100	101
			Scaffold_27;HRSCAF=302	33810	90118251	100	101
			Scaffold_28;HRSCAF=312	31219	90152424	100	101
			Scaffold_29;HRSCAF=322	44192	90183980	100	101
			Scaffold_30;HRSCAF=329	17312	90228638	100	101
			Scaffold_31;HRSCAF=340	157605	90246148	100	101
			Scaffold_32;HRSCAF=353	27330	90405354	100	101
			Scaffold_33;HRSCAF=354	14251467	90432982	100	101
			Scaffold_34;HRSCAF=359	30813	104826988	100	101
			Scaffold_35;HRSCAF=368	20060	104858134	100	101
			Scaffold_36;HRSCAF=387	29433	104878419	100	101
			Scaffold_37;HRSCAF=389	9207181	104908171	100	101
			Scaffold_38;HRSCAF=390	50173	114207448	100	101
			Scaffold_39;HRSCAF=393	71019	114258147	100	101
			Scaffold_40;HRSCAF=411	35696	114329901	100	101
			Scaffold_41;HRSCAF=412	24704	114365978	100	101
			Scaffold_42;HRSCAF=427	48546	114390954	100	101
			Scaffold_43;HRSCAF=440	19646	114440010	100	101
			Scaffold_44;HRSCAF=443	14638	114459877	100	101
			Scaffold_45;HRSCAF=464	49759	114474686	100	101
			Scaffold_46;HRSCAF=473	19766	114524967	100	101
			Scaffold_47;HRSCAF=474	14692935	114544955	100	101
			Scaffold_48;HRSCAF=481	10722968	129384844	100	101
			Scaffold_49;HRSCAF=484	16821	140215066	100	101
			Scaffold_50;HRSCAF=486	14964773	140232080	100	101
			Scaffold_51;HRSCAF=494	28165	155346525	100	101
			Scaffold_52;HRSCAF=495	194269	155374996	100	101
			Scaffold_53;HRSCAF=496	27425	155571232	100	101
			Scaffold_54;HRSCAF=500	42878	155598956	100	101
			Scaffold_55;HRSCAF=504	19107	155642287	100	101
			Scaffold_56;HRSCAF=509	17776	155661610	100	101
			Scaffold_57;HRSCAF=510	17284	155679588	100	101
			Scaffold_58;HRSCAF=512	29888	155697069	100	101
			Scaffold_59;HRSCAF=520	20790	155727280	100	101
			Scaffold_60;HRSCAF=522	37482	155748302	100	101
			Scaffold_61;HRSCAF=525	101711	155786183	100	101
			Scaffold_62;HRSCAF=533	19555	155888936	100	101
			Scaffold_63;HRSCAF=534	22846	155908711	100	101
			Scaffold_64;HRSCAF=596	24190	155931810	100	101
			Scaffold_65;HRSCAF=613	31027	155956266	100	101
			Scaffold_66;HRSCAF=618	21694391	155987628	100	101
			Scaffold_67;HRSCAF=634	24743	177898987	100	101
			Scaffold_68;HRSCAF=636	13646006	177924002	100	101
			Scaffold_69;HRSCAF=640	40661	191706493	100	101
			Scaffold_70;HRSCAF=655	30986	191747585	100	101
			Scaffold_71;HRSCAF=656	60712	191778905	100	101
			Scaffold_72;HRSCAF=661	14041	191840249	100	101
			Scaffold_73;HRSCAF=665	32312	191854455	100	101
			Scaffold_74;HRSCAF=668	18345	191887115	100	101
			Scaffold_75;HRSCAF=669	74292	191905668	100	101
			Scaffold_76;HRSCAF=674	27312	191980727	100	101
			Scaffold_77;HRSCAF=675	20356	192008337	100	101
			Scaffold_78;HRSCAF=676	53095	192028921	100	101
			Scaffold_79;HRSCAF=677	14247	192082571	100	101
			Scaffold_80;HRSCAF=681	16956	192096985	100	101
			Scaffold_81;HRSCAF=684	36782	192114135	100	101
			Scaffold_82;HRSCAF=702	39559	192151309	100	101
			Scaffold_83;HRSCAF=707	25060	192191288	100	101
			Scaffold_84;HRSCAF=708	28813	192216623	100	101
			Scaffold_85;HRSCAF=713	33406	192245749	100	101
			Scaffold_86;HRSCAF=730	23585	192279514	100	101
			Scaffold_87;HRSCAF=739	37701	192303359	100	101
			Scaffold_88;HRSCAF=741	36939	192341462	100	101
			Scaffold_89;HRSCAF=742	40896	192378795	100	101
			Scaffold_90;HRSCAF=748	15780550	192420124	100	101
			Scaffold_91;HRSCAF=753	16937	208358504	100	101
			Scaffold_92;HRSCAF=758	37518	208375635	100	101
			Scaffold_93;HRSCAF=764	11784599	208413553	100	101
			Scaffold_94;HRSCAF=782	28008	220316022	100	101
			Scaffold_95;HRSCAF=792	33177	220344335	100	101
			Scaffold_96;HRSCAF=805	31276	220377868	100	101
			Scaffold_97;HRSCAF=807	48845	220409481	100	101
			Scaffold_98;HRSCAF=838	21688	220458839	100	101
			Scaffold_99;HRSCAF=845	24822	220480768	100	101
			Scaffold_100;HRSCAF=854	39104	220505864	100	101
			Scaffold_101;HRSCAF=863	23528	220545385	100	101
			Scaffold_102;HRSCAF=867	43058	220569174	100	101
			Scaffold_103;HRSCAF=875	17237	220612688	100	101
			Scaffold_104;HRSCAF=886	14652	220630123	100	101
			Scaffold_105;HRSCAF=890	14270484	220644947	100	101
			Scaffold_106;HRSCAF=907	15606	235058161	100	101
			Scaffold_107;HRSCAF=913	12407092	235073949	100	101
			Scaffold_108;HRSCAF=918	25813	247605137	100	101
			Scaffold_109;HRSCAF=919	21186	247631234	100	101
			Scaffold_110;HRSCAF=935	34899	247652657	100	101
			Scaffold_111;HRSCAF=946	11570210	247687930	100	101
			Scaffold_112;HRSCAF=949	12259394	259373868	100	101
			Scaffold_113;HRSCAF=958	20065	271755881	100	101
			Scaffold_114;HRSCAF=976	10313328	271776172	100	101
			Scaffold_115;HRSCAF=996	21899	282192659	100	101
			Scaffold_116;HRSCAF=997	14988177	282214802	100	101
			Scaffold_117;HRSCAF=998	11379817	297352886	100	101
			Scaffold_118;HRSCAF=999	13005743	308846527	100	101
			Scaffold_119;HRSCAF=1000	7224823	321982354	100	101
			Scaffold_120;HRSCAF=1001	10398196	329279452	100	101
			Scaffold_121;HRSCAF=1002	8473354	339781656	100	101
			Scaffold_122;HRSCAF=1003	6389370	348339770	100	101
			Scaffold_123;HRSCAF=1004	13151234	354793060	100	101
			Scaffold_124;HRSCAF=1005	13984360	368075833	100	101
			Scaffold_125;HRSCAF=1006	6042508	382200063	100	101

## Sheet: Fig_S2.eigenvalue
40.5014
2.6698
2.23346
1.46324
1.38686
1.37284
1.21584
1.05173
0.989075
0.937839

## Sheet: Fig_S2.eigenvector
			FID	IID	U1	U2	U3	U4	U5	U6	U7	U8	U9	U10
			/media/knam/DATA/Projects/sfrugi_adaptiveSV/mtMARKER/cram/PR1.cram	/media/knam/DATA/Projects/sfrugi_adaptiveSV/mtMARKER/cram/PR1.cram	-0.145937	-0.0239525	-0.0839666	-0.185141	0.0383729	-0.154515	0.107163	0.400464	-0.348839	-0.10094
			/media/knam/DATA/Projects/sfrugi_adaptiveSV/mtMARKER/cram/PR5.cram	/media/knam/DATA/Projects/sfrugi_adaptiveSV/mtMARKER/cram/PR5.cram	-0.161217	0.097417	0.124948	0.0731369	0.00874667	0.00323972	-0.000733356	-0.000146169	-0.0449241	-0.0089714
			/media/knam/DATA/Projects/sfrugi_adaptiveSV/mtMARKER/cram/PR12.cram	/media/knam/DATA/Projects/sfrugi_adaptiveSV/mtMARKER/cram/PR12.cram	-0.159117	0.0977091	0.125542	0.0858858	-0.00983631	0.032309	-0.0144342	-0.0427989	-0.00515934	0.0168693
			/media/knam/DATA/Projects/sfrugi_adaptiveSV/mtMARKER/cram/PR15.cram	/media/knam/DATA/Projects/sfrugi_adaptiveSV/mtMARKER/cram/PR15.cram	-0.161355	0.101865	0.113142	0.0708416	0.0208604	0.004432	-0.00246034	-0.0342742	0.0455639	-0.0255975
			/media/knam/DATA/Projects/sfrugi_adaptiveSV/mtMARKER/cram/PR16.cram	/media/knam/DATA/Projects/sfrugi_adaptiveSV/mtMARKER/cram/PR16.cram	-0.146513	-0.0207544	-0.0707168	-0.191677	0.0276633	-0.123854	0.0928849	0.390686	-0.378423	-0.0989037
			/media/knam/DATA/Projects/sfrugi_adaptiveSV/mtMARKER/cram/PR18.cram	/media/knam/DATA/Projects/sfrugi_adaptiveSV/mtMARKER/cram/PR18.cram	-0.153517	-0.00287258	0.0450508	0.03342	-0.0483905	0.0299681	0.0884214	-0.00384614	-0.0588381	0.0204323
			/media/knam/DATA/Projects/sfrugi_adaptiveSV/mtMARKER/cram/PR19.cram	/media/knam/DATA/Projects/sfrugi_adaptiveSV/mtMARKER/cram/PR19.cram	-0.162917	0.11686	0.1419	0.0931004	0.017342	0.0180983	-0.000912493	-0.038622	0.10915	-0.0661295
			/media/knam/DATA/Projects/sfrugi_adaptiveSV/mtMARKER/cram/PR29.cram	/media/knam/DATA/Projects/sfrugi_adaptiveSV/mtMARKER/cram/PR29.cram	-0.163061	0.12481	0.13879	0.0775798	0.0201064	0.00277137	0.0135947	-0.0132575	0.127868	-0.0771857
			/media/knam/DATA/Projects/sfrugi_adaptiveSV/mtMARKER/cram/PR31.cram	/media/knam/DATA/Projects/sfrugi_adaptiveSV/mtMARKER/cram/PR31.cram	-0.16096	0.0877432	0.116691	0.0843434	0.00195972	-0.0292743	0.0320115	-0.0308089	0.184512	-0.0246212
			/media/knam/DATA/Projects/sfrugi_adaptiveSV/mtMARKER/cram/PR33.cram	/media/knam/DATA/Projects/sfrugi_adaptiveSV/mtMARKER/cram/PR33.cram	-0.152488	-0.0259121	-0.277041	-0.316881	0.0435301	-0.0756568	0.0466658	0.0986091	0.740316	-0.17759
			/media/knam/DATA/Projects/sfrugi_MS/SNP/cram/sfmt.C1.cram	/media/knam/DATA/Projects/sfrugi_MS/SNP/cram/sfmt.C1.cram	-0.157463	0.109274	0.110795	0.0777585	-0.00852843	0.0316619	-0.0511631	-0.0455823	-0.0636214	0.0599261
			/media/knam/DATA/Projects/sfrugi_MS/SNP/cram/sfmt.C2.cram	/media/knam/DATA/Projects/sfrugi_MS/SNP/cram/sfmt.C2.cram	-0.149885	-0.0442927	-0.255391	-0.446238	0.0145703	-0.0965489	-0.209379	-0.714793	-0.268603	0.0379497
			/media/knam/DATA/Projects/sfrugi_MS/SNP/cram/sfmt.C3.cram	/media/knam/DATA/Projects/sfrugi_MS/SNP/cram/sfmt.C3.cram	-0.159197	0.103189	0.10129	0.0549105	-0.0178432	0.0208467	-0.00488952	-0.014329	-0.0165048	0.0693911
			/media/knam/DATA/Projects/sfrugi_MS/SNP/cram/sfmt.C4.cram	/media/knam/DATA/Projects/sfrugi_MS/SNP/cram/sfmt.C4.cram	-0.150783	-0.0466194	-0.300095	-0.365114	-0.0648522	0.0343643	0.0774591	0.22451	0.0633544	0.195874
			/media/knam/DATA/Projects/sfrugi_MS/SNP/cram/sfmt.C5.cram	/media/knam/DATA/Projects/sfrugi_MS/SNP/cram/sfmt.C5.cram	-0.15718	-0.167179	-0.709151	0.617208	-0.00112368	0.143771	-0.0300852	-0.0230186	-0.0716655	-0.0104666
			/media/knam/DATA/Projects/sfrugi_MS/SNP/cram/sfmt.C6.cram	/media/knam/DATA/Projects/sfrugi_MS/SNP/cram/sfmt.C6.cram	-0.15757	0.096875	0.0962012	0.0606339	-0.0186788	0.0368897	-0.0210181	-0.0395249	-0.0106332	0.0497702
			/media/knam/DATA/Projects/sfrugi_MS/SNP/cram/sfmt.C7.cram	/media/knam/DATA/Projects/sfrugi_MS/SNP/cram/sfmt.C7.cram	-0.159058	0.0890355	0.0865999	0.0341557	-0.0159694	0.0186837	-0.0136423	-0.0079671	-0.0095367	0.038993
			/media/knam/DATA/Projects/sfrugi_MS/SNP/cram/sfmt.C8.cram	/media/knam/DATA/Projects/sfrugi_MS/SNP/cram/sfmt.C8.cram	-0.158527	0.0929736	0.0846135	0.0414825	-0.00751624	0.0105203	-0.0272284	-0.0164395	-0.0191613	0.0492417
			/media/knam/DATA/Projects/sfrugi_MS/SNP/cram/sfmt.C9.cram	/media/knam/DATA/Projects/sfrugi_MS/SNP/cram/sfmt.C9.cram	-0.157066	0.0854161	0.0735881	0.038174	-0.00722059	0.0293417	-0.0551384	-0.0439503	-0.0457305	0.0477709
			/media/knam/DATA/Projects/sfrugi_adaptiveSV/mtMARKER/cram/PR14.cram	/media/knam/DATA/Projects/sfrugi_adaptiveSV/mtMARKER/cram/PR14.cram	0.165071	0.00751587	-0.0122383	-0.0121228	-0.0255849	-0.188717	0.0863935	-0.0616139	-0.0648249	0.0676523
			/media/knam/DATA/Projects/sfrugi_adaptiveSV/mtMARKER/cram/FG2.cram	/media/knam/DATA/Projects/sfrugi_adaptiveSV/mtMARKER/cram/FG2.cram	0.164023	0.00834718	0.000647065	0.0344752	0.0496376	-0.180297	0.068276	0.0418501	0.0413396	0.231002
			/media/knam/DATA/Projects/sfrugi_adaptiveSV/mtMARKER/cram/FG3.cram	/media/knam/DATA/Projects/sfrugi_adaptiveSV/mtMARKER/cram/FG3.cram	0.162293	0.012798	0.00378569	-0.0515194	0.899208	0.307924	0.178227	-0.0397888	-0.0325424	0.0272674
			/media/knam/DATA/Projects/sfrugi_adaptiveSV/mtMARKER/cram/FG4.cram	/media/knam/DATA/Projects/sfrugi_adaptiveSV/mtMARKER/cram/FG4.cram	0.165684	-0.0388115	0.0272963	0.0644962	-0.0220889	-0.182368	0.0949548	-0.0444464	0.0226454	0.0883606
			/media/knam/DATA/Projects/sfrugi_adaptiveSV/mtMARKER/cram/G_1.1.cram	/media/knam/DATA/Projects/sfrugi_adaptiveSV/mtMARKER/cram/G_1.1.cram	0.165964	-0.0141004	0.00777238	0.0343518	-0.0269913	-0.172236	0.0691562	-0.0200927	0.0226251	0.0780704
			/media/knam/DATA/Projects/sfrugi_adaptiveSV/mtMARKER/cram/G_1.2.cram	/media/knam/DATA/Projects/sfrugi_adaptiveSV/mtMARKER/cram/G_1.2.cram	0.163335	-0.000455483	-0.0095815	0.0480404	-0.0112687	-0.174118	0.0886952	-0.0548228	0.0256033	-0.038375
			/media/knam/DATA/Projects/sfrugi_adaptiveSV/mtMARKER/cram/G_2.2.cram	/media/knam/DATA/Projects/sfrugi_adaptiveSV/mtMARKER/cram/G_2.2.cram	0.163813	0.00257894	0.0130173	0.0206281	-0.0710215	-0.0203545	0.176806	-0.138962	-0.0879398	-0.853872
			/media/knam/DATA/Projects/sfrugi_adaptiveSV/mtMARKER/cram/G_2.3.cram	/media/knam/DATA/Projects/sfrugi_adaptiveSV/mtMARKER/cram/G_2.3.cram	0.16164	-0.0320132	-0.000399552	0.0193507	-0.0246538	-0.181011	0.0535935	0.0618183	-0.0258348	0.0975312
			/media/knam/DATA/Projects/sfrugi_adaptiveSV/mtMARKER/cram/PR27.cram	/media/knam/DATA/Projects/sfrugi_adaptiveSV/mtMARKER/cram/PR27.cram	0.163819	0.0064875	-0.00792744	0.0351413	-0.0249066	-0.13292	0.0433367	-0.0102748	0.0300246	0.0542741
			/media/knam/DATA/Projects/sfrugi_adaptiveSV/mtMARKER/cram/PR30.cram	/media/knam/DATA/Projects/sfrugi_adaptiveSV/mtMARKER/cram/PR30.cram	0.165427	0.00163924	-0.00491789	0.0426928	-0.017051	-0.171643	0.0444991	-0.0263795	0.0369712	0.0738757
			/media/knam/DATA/Projects/sfrugi_adaptiveSV/mtMARKER/cram/PR32.cram	/media/knam/DATA/Projects/sfrugi_adaptiveSV/mtMARKER/cram/PR32.cram	-0.146678	-0.915939	0.314764	0.0225899	0.00268128	0.0485495	-0.0271701	-0.0262301	0.0483413	0.00421178
			/media/knam/DATA/Projects/sfrugi_adaptiveSV/mtMARKER/cram/PR35.cram	/media/knam/DATA/Projects/sfrugi_adaptiveSV/mtMARKER/cram/PR35.cram	0.166469	-0.0191216	-0.0305409	0.113455	-0.0227338	-0.220158	0.123762	-0.0532781	0.0663599	0.0606571
			/media/knam/DATA/Projects/sfrugi_MS/SNP/cram/sfmt.R2.cram	/media/knam/DATA/Projects/sfrugi_MS/SNP/cram/sfmt.R2.cram	0.163797	0.0171056	0.00207077	-0.111154	-0.284651	0.484279	0.272111	-0.0312635	-0.0214444	0.0921429
			/media/knam/DATA/Projects/sfrugi_MS/SNP/cram/sfmt.R3.cram	/media/knam/DATA/Projects/sfrugi_MS/SNP/cram/sfmt.R3.cram	0.165071	0.0143257	0.00175277	-0.0332644	-0.0260523	0.131642	-0.43949	0.134132	0.0109807	-0.0549411
			/media/knam/DATA/Projects/sfrugi_MS/SNP/cram/sfmt.R4.cram	/media/knam/DATA/Projects/sfrugi_MS/SNP/cram/sfmt.R4.cram	0.165612	0.00721611	-0.00486383	0.00133379	-0.0260982	-0.0375363	-0.0573115	-0.0309015	0.0153604	0.126144
			/media/knam/DATA/Projects/sfrugi_MS/SNP/cram/sfmt.R5.cram	/media/knam/DATA/Projects/sfrugi_MS/SNP/cram/sfmt.R5.cram	0.163848	0.0151441	0.00139753	-0.107502	-0.287465	0.478228	0.308899	-0.0384821	-0.0247679	0.0812962
			/media/knam/DATA/Projects/sfrugi_MS/SNP/cram/sfmt.R6.cram	/media/knam/DATA/Projects/sfrugi_MS/SNP/cram/sfmt.R6.cram	0.161686	0.0209783	0.0215345	0.0299419	-0.0276706	-0.0587013	-0.0249421	-0.0321294	0.0104332	0.0632553
			/media/knam/DATA/Projects/sfrugi_MS/SNP/cram/sfmt.R7.cram	/media/knam/DATA/Projects/sfrugi_MS/SNP/cram/sfmt.R7.cram	0.165916	0.00982122	0.00357657	-0.031693	-0.0186143	0.143127	-0.432478	0.13451	0.00877063	-0.0534559
			/media/knam/DATA/Projects/sfrugi_MS/SNP/cram/sfmt.R8.cram	/media/knam/DATA/Projects/sfrugi_MS/SNP/cram/sfmt.R8.cram	0.165757	0.016761	0.0100614	-0.0323518	-0.00948916	0.146995	-0.435312	0.144845	0.0181528	-0.0285922
			/media/knam/DATA/Projects/sfrugi_MS/SNP/cram/sfmt.R9.cram	/media/knam/DATA/Projects/sfrugi_MS/SNP/cram/sfmt.R9.cram	0.161264	0.00813768	3.14668e-06	-0.0244694	-0.0183785	0.0422671	-0.219122	0.0465995	-0.0293798	-0.112317

## Sheet: Fig_S3
strain	indi	reads.total	reads.mapped	ali.rate
corn	C.1	74911403	63869394	0.852599
corn	C.2	134225789	114574720	0.853597
corn	C.3	95210858	81326652	0.854174
corn	C.4	72180238	60956878	0.844509
corn	C.6	113555226	96548764	0.850236
corn	C.7	53243370	45963524	0.863272
corn	C.8	72724290	62295028	0.856592
corn	C.9	91794449	79054506	0.861212
rice	FG2	84558495	72559920	0.858103
rice	FG3	48563307	42252104	0.870042
rice	FG4	50390891	42220598	0.837862
rice	G_1.1	50777360	42663550	0.840208
rice	G_1.2	47829289	41143808	0.860222
rice	G_2.2	56668989	48741572	0.86011
rice	G_2.3	48675373	41289198	0.848256
corn	PR1	57940353	47461122	0.819138
corn	PR12	52571702	46184502	0.878505
rice	PR14	54217987	46414484	0.856072
corn	PR15	49256853	43332250	0.87972
corn	PR16	56601829	49659970	0.877356
corn	C.5	79534657	68190558	0.857369
corn	PR32	53185691	46835110	0.880596
corn	PR18	51587514	45350438	0.879097
corn	PR19	51263672	44983660	0.877496
rice	PR27	76344762	65714618	0.860761
corn	PR29	60376897	52030422	0.86176
rice	PR30	83538397	72338016	0.865925
corn	PR31	81462175	69935546	0.858503
rice	R.3	135960551	116292546	0.85534
rice	R.4	105344829	89744958	0.851916
rice	R.5	90743020	77575436	0.854891
rice	R.6	65106395	55358444	0.850277
rice	R.7	104498344	89532490	0.856784
rice	R.8	84050803	71513518	0.850837
rice	R.9	88624347	75302664	0.849684
corn	PR33	80898962	69827854	0.863149
rice	PR35	77728538	66156478	0.851122
corn	PR5	57569500	50489452	0.877017
rice	R.2	110634182	95088420	0.859485
